# Supplementary material for: LC-MS/MS analysis reveals plasma protein signatures associated with lymph node metastasis in colorectal cancer
Source: Front Immunol. 2024 Oct 23;15:1465374. doi: 10.3389/fimmu.2024.1465374 (PMC11538601; doi:10.3389/fimmu.2024.1465374)
Supplement: Supplementary Table 3 — Diagnostic model construction-all samples.protein. [file Table3.xlsx]

## Sheet: Sheet 1
method	Featrue
eln	ACTR1B, H1_4, KIF5C, PSMA1, SORBS1, ABHD6, SUPT16H, RBM3, SNX27, CD93, IL18BP, CYP1B1
CFS	ACTR1B, KIF5B, NAXE, SORBS1, TPM1, RBM3, CYP1B1, HOMER3
Brf	ACTR1B, ADAMTS13, APMAP, BAG2, CNN1, FAM83H, GON7, H1_4, HNRNPA3, KIF5A, KIF5B, KIF5C, KRT14, KRT6B, KRT6C, NAXE, NRP1, NT5E, POF1B, PSMA1, SORBS1, THOC6, UQCRB, ABHD6, CCT2, SUPT16H, TPM1, ZFYVE19, NCAM2, RBM3, SNX27, CD93, IL18BP, ZFYVE1, CYP1B1, HOMER3
RFE	ACTR1B, NAXE, RBM3, KIF5B, TPM1, KIF5A, UQCRB, ABHD6
svm	UQCRB, ACTR1B, RBM3, KIF5B, PSMA1, APMAP, ABHD6, NAXE, TPM1, CD93, KIF5C, SORBS1, ADAMTS13, NRP1, SNX27, CYP1B1, FAM83H, POF1B, H1_4, CNN1, NDC1, GON7, KRT14, ZFYVE19, BAG2, THOC6, KRT6A, NCAM2, HNRNPAB, IGFBP3, CUL4B, NAA50, TPM2, IL18BP, WDR12, WNK2, HOMER3, DHX38, SMYD5, SUPT16H, HNRNPA3, PYCR1, SAE1, DDX3X, CCT2, GRK3, SEC24B, MRPL39, MAP1B, NMT1, MRPS36, GNG12, WIPF1, NT5E, CEACAM8, RRM1, IL…
