# Supplementary material for: LC-MS/MS analysis reveals plasma protein signatures associated with lymph node metastasis in colorectal cancer
Source: Front Immunol. 2024 Oct 23;15:1465374. doi: 10.3389/fimmu.2024.1465374 (PMC11538601; doi:10.3389/fimmu.2024.1465374)
Supplement: Supplementary Table 4 — Diagnostic model construction-Selected Featrues. [file DataSheet1.csv]

Gene_ID	Gene_symbol	Description	LNM1	LNM2	LNM3	LNM4	LNM5	LNM6	LNM7	LNM8	LNM9	LNM10	LNM11	LNM12	LNM13	LNM14	LNM15	LNM16	LNM17	LNM18	LNM19	LNM20	LNM21	LNM22	LNM23	LNM24	LNM25	LNM26	LNM27	LNM28	LNM29	LNM30	NM1	NM2	NM3	NM4	NM5	NM6	NM7	NM8	NM9	NM10	NM11	NM12	NM13	NM14	NM15	NM16	NM17
1	A1BG	alpha-1-B glycoprotein	189.5292677	170.8863752	181.8576919	160.8674048	232.3813841	249.2246841	184.743003	321.7691296	211.5214011	201.0114225	214.2773372	231.945278	221.0074635	212.7821802	323.4805013	242.7841245	159.7103736	195.1442054	179.3983297	236.1738093	152.3391821	200.6159023	181.46788	257.1213376	178.6967908	193.2543411	193.3551865	186.3246039	300.4400274	158.2850568	232.6708464	180.9269055	157.3519204	230.0111392	251.4660946	174.4909196	223.2415017	185.9188771	235.273023	262.1573699	176.814281	216.0789654	168.9077031	155.8462362	177.9486533	183.488385	174.5210396
2	A2M	alpha-2-macroglobulin	670.326497	547.3648643	614.2625623	743.1502508	977.3622404	628.0279654	987.4618698	847.4696996	546.4072221	948.5860365	1254.396981	962.661356	1119.724577	642.6307269	655.775022	633.391472	973.4013844	777.637822	836.0582898	1011.36874	878.6155625	910.6759673	1024.472359	673.0763682	1062.515376	458.0916472	681.4029642	934.6834801	743.1583193	1029.425131	1014.776352	994.7734375	1027.532849	626.9204304	825.8822984	640.1326181	1140.542322	778.6890646	775.240584	719.8222756	635.1969188	836.2797857	684.2636688	613.334666	793.3551665	790.5995313	1111.912461
144568	A2ML1	alpha-2-macroglobulin like 1	4.833775933	2.973100042	3.720027441	3.285287803	3.626655672	3.224363358	2.082480581	3.47038874	3.35540902	2.365403697	0	3.200585968	3.032723269	0	0	0	0.401012273	0	0	1.747821236	0	0	0	0	0	0	0	1.168802147	0.086293302	3.601003262	0	0.107650105	2.169242171	0	5.152361114	0	3.413569489	0	2.187062934	0	0	5.475032994	3.389452978	3.292128819	2.986354854	3.679383052	0.069281675
16	AARS1	alanyl-tRNA synthetase 1	1.009599299	0.770595038	2.028442702	0.709787276	0	0.358965811	0.709430211	1.127729523	3.287925782	1.007137754	0	0	1.473935272	0.352092059	0	0	0.401635716	1.381727886	1.21942082	3.517168902	0.612945777	1.004882142	0.931901754	1.243051844	0.023493312	0.060615666	0	0.71413514	0.308366675	1.618956024	0.28887606	0.241028251	0.819738815	0.186551941	0.55612523	0.248903381	0.246996918	0.176852119	0	0.173063081	0.126735559	0.16460369	0.096701453	0.496929796	0.134949292	0.432549831	0
18	ABAT	4-aminobutyrate aminotransferase	0.164978453	0	0	0.280366126	0	0	4.93488711	0	0	0	0	0	0	0	0.524828805	0	6.60596417	4.927363018	4.468903053	0	5.209133497	5.921819776	3.384688692	0	0	0.069356666	0	0	0	0	0	0.047989766	0	0	0.179622053	0.091738255	0.227618624	0	0	0	0	0	0	0	1.050253051	0	0
10351	ABCA8	ATP binding cassette subfamily A member 8	0.611701137	0	0.296803613	0	0	0	0	0	0	0	0.101919317	0	0.176541835	0	0	0	0	0	0	0	0	0.057637585	0	0	0.134267939	0	0	0	0	0	0	0	0	0	0	0	0	0	0	0	0	0	0	0	0	0	0
8714	ABCC3	ATP binding cassette subfamily C member 3	1.454753557	1.288277816	0	1.558749953	0	1.239547281	0	0	0	2.435299335	1.260480783	0	0	0	0	0	0.645900463	0	0	0	0.06268344	0.624142483	0.965760188	0	0.328585211	0	0	0	0	0.174324785	0	0	0	0.592845991	0	0	0	0	0	0	0	0	0	0	0	0	0.258087487
5825	ABCD3	ATP binding cassette subfamily D member 3	0.293699627	109.7662455	0	0.335750843	0	295.4060749	216.9449798	0	0	0	0	0	0	0	0	0	0	0.161286435	0	0	2.132911767	0	0	0.47879625	0	0	0	0	212.0284413	0	4.448380708	0.124086431	0	0	0	0	0	0	0	168.3444614	0	0	0	0	0	0	164.6323139
6059	ABCE1	ATP binding cassette subfamily E member 1	0.486123043	0	0.397999897	0	0	0	0	10.40358023	0	1.275380822	0	1.139451704	0	0	0.114656873	0	0	0	4.717028207	1.403337422	0	0	0.303179229	0	2.676135326	1.427980823	0.391744384	1.827724896	0	0	1.086799111	0.202260273	0	0	0	1.749577363	0	0	0	0.179095969	0	0	0	2.031251039	1.317822066	0	0.221062657
25890	ABI3BP	ABI family member 3 binding protein	0.959476287	0.870179735	1.892864629	0.974641219	2.033882699	2.159441657	0.795457185	2.315641587	2.371358968	2.510547253	1.275888997	1.263777467	1.680991677	1.550345499	1.249722663	0.431023362	2.179255537	2.317675111	1.390001269	1.432376122	2.115825409	2.281343117	1.258530168	0.951882881	0.614562378	1.167849474	0.469922018	1.931858772	0.376072684	1.006524241	1.726969119	0.955852795	1.946377239	1.36538105	0.686263211	0.824328502	0.97941654	1.609232288	1.072423318	3.707816327	2.090177253	1.466706347	1.548792651	1.269730176	2.172660274	1.143195506	4.641309732
84448	ABLIM2	actin binding LIM protein family member 2	0.377695844	0	0	0	0.345404582	0	0.257429443	0.255573455	0	0.250917485	0	0	0	0	0	0.248129223	0	0	0	0	0	0	0	0	0	0	0	0	0	0	0	0.336101054	0	0	0	0	0	0	0	0	0	0	0	0	0	0	0
29	ABR	ABR activator of RhoGEF and GTPase	0.167419216	0	2.863610207	0.2893685	0.280821767	0.134158377	0.404578064	0.502657792	0	0.214364607	0	0.166643223	0.112350963	0	0.447448205	1.116336457	0.162544646	0.352830413	0.604225721	0.464451606	0.329236309	0.706131432	0	0.413149529	0.828424021	1.14175076	0	0.733882928	0	3.615873901	0.401557081	1.545827942	1.203966106	0.946690195	0.766318674	0.354841613	1.250169782	1.349844809	0.616705639	0.691364303	0.233405068	0.55885191	1.81870987	0	0.217847625	1.039377641	1.541273054
10449	ACAA2	acetyl-CoA acyltransferase 2	20.85411707	17.42476961	27.50831999	15.6226549	19.86852326	12.42144232	33.39931136	8.69501236	10.09247038	27.9998773	30.66761944	29.59842476	20.30154908	42.55728206	31.8520335	12.36123364	10.29796784	8.544169468	22.65037978	26.05530741	17.87521152	19.79711729	27.63868181	11.92201993	9.950338964	20.3576401	0.204604194	9.454895743	7.807111292	11.99914689	2.447843472	2.508781278	11.80834808	16.19920022	9.625765483	14.79454399	13.30029217	12.35550169	10.08738387	9.154409365	0.155371361	10.48540612	10.4337823	7.044319702	1.434286571	11.8228915	0
31	ACACA	acetyl-CoA carboxylase alpha	0.584007219	0.366919934	0.413793264	0.404815455	0.508955376	0.341248655	0.244707434	0.663759243	2.034858192	0.436472141	0.433311267	0.505083694	0.834889024	0.447743059	0.668719591	0.269259336	0.392870589	0.510310138	0.394503242	0.464088184	0.691183525	0.813543823	0.988047241	0.391435847	0.415902033	0.605626721	0.362685833	0.277399248	0.619380504	0.906365673	0.280782818	0.281349316	0.380042113	0.357101331	0.273807015	0.262527442	0.265970546	0.249616497	0.429572907	0.482208965	0.355417573	0.387015081	0.338883868	0.702892881	0.382524708	0.258090706	0.471206599
32	ACACB	acetyl-CoA carboxylase beta	0.371668799	0.284699263	0.287692571	0.260607799	0.268476782	0.327507099	0.234853443	0.314445356	0.315471872	0.309485024	0.24559431	0.379821919	0.391607676	0.429713137	0.390202423	0.258416679	0.377050297	0.33942943	0.293516424	0.293562627	0.289298529	0.511302972	0.256328966	0.375673329	0.284993961	0.39848669	0.348081035	0.266228808	0.312256039	0.2959353	0.269476127	0.262560123	0.470272798	0.342721412	0.262781229	0.251955868	0.255260323	0.239564826	0.307088917	0.291335464	0.341105456	0.327851306	0.301645271	0.256984415	0.241004953	0.247697792	0.294671181
35	ACADS	acyl-CoA dehydrogenase short chain	3.139934732	0	0	0	1.710038038	0	3.38908774	0	0	0	4.730614325	0	0	2.079632469	0	1.694613251	0	0	0	0	0	0	0	0.649460163	0.899276824	0	1.483823643	0	2.564718904	0.131218724	0.610226273	0.42100382	0	3.166455213	2.137687617	0.910199872	2.410325718	1.388047064	1.654915148	0.627996382	0.971337233	2.652764107	0	0	0	1.522731956	0
23527	ACAP2	ArfGAP with coiled-coil, ankyrin repeat and PH domains 2	0.371352676	0	0	0	0	0	0	0	0	0	0	0	0	0	0	0	0.108368678	0	0	0	0.21789697	0	0	0	0	0	0	0	0.126537881	0	0	0	0	0	0	0	0	0	0.088933188	0	0	0	0.050485713	0	0	0.034616389	0
1636	ACE	angiotensin I converting enzyme	0.182046121	0.239532937	0.088183416	0.482336251	0.038751938	0.039731595	0.044251028	0.097528859	0.042537528	0.097793917	0	0.063525565	0.351648539	0	0.071193113	0.126320758	0.030280758	0.048035068	0.124258299	0	0.223153419	0.050843973	0.220937828	0.031496635	0.039989761	0.061597151	0.035696388	0.01719695	0.05883875	0.023751016	0.131788499	0.039851268	2.285654878	0	0.040130026	0.086601934	0.094797828	0.04814501	0.053230798	0.077676955	0.450868361	0.068528754	0	0.111684981	0.109993624	0.087459687	3.251703005
59272	ACE2	angiotensin converting enzyme 2	0.053348769	0.101832903	0.158709155	25.53470766	7.957598293	1.143768176	0	22.47029428	0.42282033	0.261004326	18.78386135	0.694182026	23.12972295	23.4951208	37.42234847	0.113452309	25.60277061	0.125542551	0	0	26.04883146	24.93474649	36.90902499	22.84970377	6.024754412	0.614307472	0	0.749235015	24.15103877	0.396719949	25.5587315	0.613320425	0.84187418	18.95277165	18.93230236	0.163418296	0.885301326	0	17.54960028	0.831975663	30.87215082	0.524380524	0	0.08742849	6.739410358	0	17.88228452
22985	ACIN1	apoptotic chromatin condensation inducer 1	1.871689064	1.617657814	0.916229227	1.777397132	2.23098824	1.857276688	1.36314002	1.321586654	0.920136041	8.436757005	0.999501614	1.200792751	0.895316359	1.355869745	1.494543843	0	0.547843255	1.633306123	2.757795351	0	0.714357712	1.298374838	3.588669894	2.920617157	2.372614473	2.42098678	2.044130339	1.124919269	2.248589378	2.829217744	2.236395456	1.246955383	2.735709707	2.568073376	2.717342577	2.040993304	2.560756749	1.884835294	1.890100495	1.544001974	1.142147858	2.071547099	87.26933063	1.920590547	0.546558387	1.143269681	1.460415027
47	ACLY	ATP citrate lyase	0.193901687	0.038997582	3.847795504	0.151407663	0	5.325558744	6.054144477	5.683078727	0	0	1.349867004	0	3.295142982	0	0	1.49430927	4.865336951	4.065495138	4.114297304	0.101144516	3.946027449	3.156982893	2.094949213	0	0	0.068448968	0	0	0	0.059399164	0.15487777	0	0.117739106	0	0	0.411549387	0.912156851	0.066293725	14.52141076	0	0.046809041	3.042898164	0.754109747	0.186767208	0	2.149520403	0
48	ACO1	aconitase 1	2.243384574	0	0.362052685	0.026728474	0.621208758	0.203433645	0.311984123	0	0	0.117454228	0.26882263	0.057145224	0.15605966	0	0	0.439541087	0.318301295	1.012053228	0.50912852	1.224151442	0.839636772	0	4.924726565	0.380075375	0.026702217	0	0.351537747	0.399256511	0.70967166	0	1.397626458	0	0.393097815	0.049326469	0	0	0	0	0	0	0.353748085	1.007811913	1.453644731	0	0.868652978	0	0
50	ACO2	aconitase 2	1.070670303	0.045376127	1.42985116	1.451215808	0	1.048872278	1.08992174	0.142433347	5.855794468	0.61010021	0	0	0.575904182	0.614544834	1.235794603	1.212513275	0	1.771076847	1.339961782	5.305917153	1.588024104	2.481777084	1.310485572	0.175717092	0	0.935974073	0.314153171	0	0.478127562	0	0.652956061	0.178787912	0	0	0	0.622753724	0.257498695	0	0	1.457102109	0.528344799	0	0.326609245	0.407320835	0	0.721228331	0.664237638
641371	ACOT1	acyl-CoA thioesterase 1	1.644239866	1.61102991	0.451044068	0	0.994491725	0	0	0.746514988	0	0	0	1.65680844	0.405154776	0	0	0	0	0	0	0	0	0	0	0	0	0	0	0	0	0	1.247076137	0	0	0	0	0	0	0	0.15206277	0	0	0	0	0	0	0	0.082134853
10965	ACOT2	acyl-CoA thioesterase 2	1.335944891	1.308961802	0.366473305	0	0.808024526	0	0	0.606543428	0	0	0	1.346156857	0.329188256	0	0	0	0	0	0.108703014	0.577030208	0	0	0	0	0	0	0	0	0	0	1.013249361	0	0	0	0	0	0	0	0.123551	0	0	0	0	0	0	0	0.066734568
51	ACOX1	acyl-CoA oxidase 1	2.921057057	0	4.416424557	0	0.55674482	0.193935619	0.887914611	0.30332229	0.68994407	0	0	1.666430596	0	10.77729013	1.485032065	0.043549154	0.373914238	0	0	0	0	0	0	0	0	0.659351971	0	0	0	0	0	0	0	0	0	4.120748268	1.945534519	1.909067247	1.724747953	0	0	0.219618176	0	0	0	0	0
8310	ACOX3	acyl-CoA oxidase 3, pristanoyl	0.800794183	0.31040834	0	0.347677712	0.538864575	0.488809139	0.633279236	0.597785762	0.706105297	1.010418838	0.536756968	0.77785778	1.328602739	0.34234586	0.802438537	0.623908254	0.363829054	0.403924617	0.233514166	0.687654097	0.196770188	1.130366604	1.163132151	0.477772676	0.614345141	0	0.064746939	0	0	0	0.834457907	0.669349517	0.394188624	1.814461431	0.643462109	0	0.236183226	0	0.542254212	0.925351176	0	0.917592549	1.928077237	0	1.387424818	0.582164997	0
52	ACP1	acid phosphatase 1	4.190872827	0	0	48.73964169	0.164127881	0	0	0	1.888601287	0	0	0	0	0	0	0	0	0	0	0	0	0	0	2.893925651	0	0	0	0	2.321733226	0.346615911	0	0	0	0	1.750204532	0.211904805	0	0	0	3.844301415	0	4.85562612	8.420963937	0.436381558	3.637887998	0	3.191064586
49	ACR	acrosin	0.164771843	0.070787684	0.077383713	0.17874689	0.097018529	0	0.013263271	0.050669207	0.076857504	0.128332874	0	0.060448026	0	0.042084309	0	0.058889135	0	0.041016398	0	0	0	0	0	0.088937329	0.060453584	0.115440804	0.066136893	0.059547264	0.121057743	0.072150779	0.087951177	0.07002773	0.086581818	0.128702333	0.14086567	0.056903125	0.062750647	0.084053805	0.048011518	0.076064032	0.071419838	0.059939133	0.056995007	0.040700296	0.046492176	0.046364453	0.083619532
2180	ACSL1	acyl-CoA synthetase long chain family member 1	1.733621968	0.967414382	1.43753754	0.278225867	1.241981539	1.775610721	1.040625382	0.056933586	0.292130259	0.840017609	0	0	1.603514104	1.137981625	0	0.383845907	0	0	0	1.013735883	0	1.372609301	0	0	0	0	1.319654458	0	1.287446622	1.073978688	1.006051098	0.718028928	0.952134208	0.887183779	0	0.42139833	0	0	0.055004368	0	0	0	0	0	0	0.497654482	0
2181	ACSL3	acyl-CoA synthetase long chain family member 3	0.153703233	0.221503261	0.023911533	1.794796599	0.189243257	0.137822699	0.160352866	0.191796272	0.198573393	0	0.028095582	0	0.177167132	0.405565292	0.043949507	1.983112758	0.081498525	2.94051704	0	1.222597867	0	0.216713758	0	1.460871031	1.331006049	1.63049098	0	0	0.471863578	1.476592224	0.044140719	0	0	0.076713505	1.859481848	1.750848772	3.502723563	0.754460589	12.72084651	0.067331897	0.063028046	0	0.503500362	0.488840798	0.024592664	0	0
123876	ACSM2A	acyl-CoA synthetase medium chain family member 2A	0.215075762	0.310125746	0	0	0.182425207	0	0.231487616	0	0.203154584	0	0	0	0	0	0	0	0	0	0.513517499	0	0	0.296607011	0	0.126993139	0	0	0	0	0.197137114	0.32775072	0.293606542	0	0.114954178	0	0	0.158898419	0	0	0.298110612	0	0.293790463	0	0	0	0	0	0
348158	ACSM2B	acyl-CoA synthetase medium chain family member 2B	0.209262904	0.30174397	0	0	0.177494796	0.377543585	0.36969731	0	0.19766392	0	0	0	0	0	0	0.161412906	0	0.124017133	0.499638647	0	0	0.288590605	0	0.123560892	0	0	0	0	0.191809084	0.318892592	0.28567123	0	0.111847309	0	0	0.154603867	0	0	0.290053569	0	0.28585018	0	0	0	0	0	0
58	ACTA1	actin alpha 1, skeletal muscle	51.55206535	6.997726079	14.85391956	6.104459544	20.97284236	59.44969486	4.914151051	42.16909273	2.387183491	20.01873848	7.754021739	4.683573692	20.70333152	2.790871357	1.43498692	3.157622659	3.109746804	2.809754648	3.06354001	5.482455464	2.812777162	3.181590125	2.332400893	76.1981902	2.448670507	33.04155711	3.991161247	26.52705954	4.25472619	3.449845479	4.760025926	2.736744729	2.30526406	2.883025672	2.185111232	3.115875555	2.950532204	5.662267908	5.881030221	4.183205723	6.430833509	2.692034423	1.551121096	1.659515034	4.595833462	1.319877233	2.945325694
59	ACTA2	actin alpha 2, smooth muscle	49.92265536	5.422736694	12.17893031	5.30016309	21.20925309	58.17808754	5.857543487	42.15562248	2.323975555	2.381154457	6.14318423	3.417261323	19.40716062	3.782219234	1.396826345	3.281602547	3.500492816	2.809754648	2.531119164	5.712441572	3.296868849	3.57848113	2.573235365	69.54719055	2.448670507	32.78734292	2.225426368	25.02049299	4.25472619	1.082768794	4.849660136	2.340060284	2.09601183	2.177625582	1.071919009	2.657272319	3.199136878	8.539155418	3.365058806	1.079114659	4.047766205	2.504387883	1.743473874	1.679066611	4.651132719	1.319877233	1.471465153
60	ACTB	actin beta	6.00707804	5.018684751	7.71538844	7.170149997	5.423273871	4.453157999	3.773450113	4.717037573	3.114910988	22.76329247	10.678777	6.124556238	5.749247529	3.501791375	3.30038516	7.364681337	3.643313034	3.916392046	4.758263116	4.857140422	5.334002477	5.913302336	3.846475142	8.578615574	3.32370547	3.25866994	5.968166194	3.471054444	3.156477936	4.421055533	3.23885271	3.5178904	2.636779364	3.316312465	3.457013272	3.292414292	5.736745156	2.564688999	7.740531332	4.643024722	8.061196016	5.51114626	3.570821856	3.345000891	4.274567335	2.892291325	4.032900939
345651	ACTBL2	actin beta like 2	2.230657167	2.531530196	1.176072538	2.282910913	3.131569316	1.355178295	1.559669551	1.783310442	0.912113948	3.17510482	4.424146889	2.081694514	1.152242867	1.411774176	1.727581634	3.584956634	3.14131137	2.771590121	2.762805652	3.666658173	2.385943959	2.3260677	1.408694752	3.529137112	1.139159262	1.855990337	1.819596223	1.611020304	1.853160635	2.732155793	1.559881328	2.251904299	2.002151815	2.147352013	1.76452512	2.481989764	1.235788986	1.021326206	2.790408322	0.905015135	3.763944301	1.805161472	1.261043414	1.266746129	2.494466948	2.594052034	0.947927025
70	ACTC1	actin alpha cardiac muscle 1	51.80549376	7.19800097	13.83596371	6.337420198	21.42823341	59.67857898	4.914151051	42.33443171	2.52822721	20.19059624	7.09084164	4.911073247	20.84547812	3.002411058	1.517861025	3.435073193	3.500492816	2.809754648	3.06354001	5.712441572	3.296868849	3.703025594	2.573235365	76.21574514	2.448670507	33.04155711	3.991161247	26.58272707	4.25472619	3.449845479	4.849660136	2.736744729	2.53538116	3.013033805	2.250537045	3.115875555	3.199136878	5.713255041	6.102971754	4.227106643	6.839150886	2.822528264	1.743473874	1.679066611	4.651132719	1.319877233	2.945325694
71	ACTG1	actin gamma 1	6.00707804	5.018684751	7.71538844	7.170149997	5.423273871	4.453157999	3.773450113	4.717037573	3.114910988	22.76329247	10.678777	6.124556238	5.749247529	3.501791375	3.30038516	7.364681337	3.643313034	3.916392046	4.758263116	4.857140422	5.334002477	5.913302336	3.846475142	8.578615574	3.32370547	3.25866994	5.968166194	3.471054444	3.156477936	4.421055533	3.23885271	3.5178904	2.636779364	3.316312465	3.457013272	3.292414292	5.736745156	2.564688999	7.740531332	4.643024722	8.061196016	5.51114626	3.570821856	3.345000891	4.274567335	2.892291325	4.032900939
72	ACTG2	actin gamma 2, smooth muscle	52.19186696	5.669224726	12.73251805	5.541079594	22.10014246	60.82254607	6.123795464	44.07178714	2.429610808	2.489388751	7.143123359	3.572591383	20.28930429	3.95413829	1.460318451	3.4307663	3.659606126	2.937470769	2.646170035	5.972098008	3.446726523	3.741139364	2.690200609	72.70842648	2.559973712	34.27767669	2.326582112	26.15778813	4.448122835	1.131985557	5.070099233	2.44642666	2.191285095	2.276608563	1.1206426	2.778057425	3.34455219	8.927298846	3.518016024	1.128165325	4.231755578	2.618223696	1.822722686	1.755387821	4.862547842	1.379871653	1.538349933
87	ACTN1	actinin alpha 1	0.123213485	0.98031739	8.07285794	0.345620968	0	5.794889147	6.979549496	6.365939672	6.028347022	8.324622237	3.330588649	7.258292604	6.495319395	17.09995635	3.876898863	3.511765044	0.600175122	7.829314489	2.863325926	4.210926894	4.409237236	2.58862798	6.42701568	0.037025757	0.06688583	0.350709009	0.774956104	0.565110882	0.847980174	0.218509861	1.245563496	2.625126621	0.447816416	0.430736534	0.640923198	0.22142761	1.552071202	0.568203454	1.915434771	0.114630507	0.902276752	8.161261599	0.28528314	0.836205548	7.218396932	0.319415499	0.60907653
88	ACTN2	actinin alpha 2	0.053807676	0.009781174	0.036974051	0	0	0.005325899	4.808221204	0	0.062857204	0.414151025	0.122561471	0.061489773	0.044542306	0	0.789739682	0.260600973	0	0.024638673	0.143845234	0	0.061059255	0	5.105166502	0	0	0	0	0	0.031851529	0.016890079	0	0	0	0.079839941	0.565153417	0	0	0	1.085772077	0.032359546	0.085838898	0.049688211	0	0.546174408	6.907468239	0	0.022879062
89	ACTN3	actinin alpha 3	0.052966931	0.009628343	0.036396331	0	0	0.005242682	4.733092748	0	0.061875061	0	0.023858308	0.060528995	0.035342185	0	0	0	0	0.024253694	0	0	0.119479338	0	5.025398275	0	0	0	0	0	0.183832814	0.016626171	0	0	0	0.078592442	0	0	0	0	1.068806888	0	0	0.048911833	0	0.018357346	6.24418733	0	0.022521577
81	ACTN4	actinin alpha 4	0.550778851	0.634445958	0.323007398	2.459840851	0.401974492	0.005325899	4.797571931	0.36965103	1.998451401	1.577860119	3.383116414	0.061489773	2.097514525	1.720381447	1.180460408	3.215893905	0.153465511	2.278632106	0.306001132	3.490436633	0.473560014	0.979684449	6.556984449	2.144062763	3.216815368	3.129901905	2.527497241	6.52437883	3.857269415	0.414747476	0.779861959	1.627318046	4.79443022	3.709848473	11.68185489	2.086710679	7.136202139	3.094109051	4.053692465	4.025229665	0.07147827	2.299344878	1.677155728	0.671339075	9.439440212	2.814444274	2.480087511
10121	ACTR1A	actin related protein 1A	2.295363161	1.425408264	0	1.506269419	0	0	0	0	0	0.041229287	0	0	0	0	0	0	0	0	0.302259187	0	0	0.036311659	0	0	1.55708729	0.007420492	1.293022055	0.182515237	0	0	0.770108102	0	0.13942796	0	0.318247965	0	0.731543278	0	0	1.480840865	0.973223654	0	0.059658323	0	0.84122934	0	0.825300988
10120	ACTR1B	actin related protein 1B	192.3394002	138.6137477	134.5702958	166.3940912	118.2993756	163.4586224	140.617117	159.2321981	173.1066218	238.591414	183.4750415	196.2187267	200.3767093	226.462862	267.7338751	160.8899511	148.7794752	305.1439362	250.9485108	324.615798	302.3179994	319.8150849	385.2289249	146.6983788	158.1537496	238.0510094	164.9938145	153.4119749	0	100.1218075	0.770108102	0	0	0	2.168342509	0	226.6897951	0	111.2422607	0	254.2542241	0	174.4774332	0	0.168362643	46.35641855	0.256013225
10097	ACTR2	actin related protein 2	0.710730087	0.754323935	0	0.723519746	0	0	0.593191023	0.968710369	0	0.455396784	0.741602778	1.278684881	0	0.760089887	0	1.807616281	0.534329191	0	0	0.552338589	0	0.774143459	0.601667871	0.110693954	0	0.107246331	0.298908915	0.300076044	0.167061168	1.615418931	0	0	0.11869612	1.443493283	0	0	0	0	0	1.376452818	0	0	0.229940191	0	1.333527937	0.599246189	1.526246779
51816	ADA2	adenosine deaminase 2	0.207503072	0	0.285421793	0	3.39215579	0	0	0	0	0	0	2.4656976	0	0	0	4.159807586	0	0	0	0	0.344917016	0	0	0	0	0	0	0.055645592	0	0.11673674	2.495477314	0.157404487	0	0	0	0	2.263239748	0	0	0	0.264176158	0	0	0.528591526	0	0.2193418	0.428586806
11093	ADAMTS13	ADAM metallopeptidase with thrombospondin type 1 motif 13	26.27389539	0	21.10333954	13.7684564	18.6119125	26.87475975	6.238472403	20.17900897	0.240815117	24.18869976	0.301759971	0.634173715	0.414424301	0	0.552864621	0	14.78019989	0.075128501	0.227548354	10.55546119	8.181178607	8.182277056	3.745017324	0.294291071	0.140237425	0.64111823	1.368428823	0	0	0.023963114	0	0.070182824	0.271090284	0	0.539444153	0.358252007	0	0.085686416	0	0.184865863	0.25694633	0	0.945466588	0.010022477	1.153884073	0	0
103	ADAR	adenosine deaminase RNA specific	2.612814757	0	1.983327505	0.034764836	0	0	2.420275224	0	2.066300581	0	0	0	0.052625055	2.341262667	0	0	2.487411204	0.919886931	0	3.311981203	0	0	4.539164571	1.175025705	0.758102721	0.117711244	1.279293232	0	0.409107946	0	0	0	0.428315236	0.79229067	0	0.468699785	0.664930488	0	0	0	0.474599539	0	0	0.345949408	0	0	0
118	ADD1	adducin 1	0.310504429	0.134130403	0.327685838	1.450486054	0.812382957	3.116624598	0.124528918	7.281973451	8.081638753	1.083187004	3.30138444	2.04540933	0.283741881	1.970776738	0.801357666	0.150110436	2.140996488	8.172724886	5.525705734	0.641903016	0	0	0.797320364	0.213228724	17.1513086	1.122090815	0	0	1.320524276	0	0	1.980996403	0	5.615200815	0	0.605589044	1.176507559	0.702943147	0	0	1.231443056	0	1.086793158	0.144919043	0.94269708	0	0.691148286
119	ADD2	adducin 2	0.254049079	0	0.268106595	0	0	0.057806243	0	0	0.402944645	0.247651787	0	0	1.084640541	0	0	3.327779345	0	0	0	0	0	0.142668376	0.074587001	0	1.499704275	0.048792498	1.409064267	0	0	0	2.202459121	0	0	1.18487718	1.158410699	0	0	1.658202256	0	0	0	0.573741524	0	0	0	0.201217126	0
120	ADD3	adducin 3	0.09821561	0.511263792	0.220261523	0	2.979709747	0	0	0	0	0.602189234	0	0	0	0	0.281209264	0	0	0	0	0.068925084	0	0	0	0	0	0	0	0	0	0.718750751	0	0	0	6.609821335	0.14139812	0	0	0	0.039097804	0	0.094686296	0	0	0	0	0.062976226	0
577	ADGRB3	adhesion G protein-coupled receptor B3	0.928020692	1.81359365	0.212729091	0.716550405	0.76319407	0	0.661064825	0.962277955	1.059927746	1.144291072	2.336059821	0.985881634	0.976111197	1.063561674	1.038468701	0.968088736	1.326945392	1.36884854	1.619811008	0.421970873	1.64684593	1.598221259	0.783372078	0.838672445	0.690859298	1.0839505	1.039017963	0.793879391	0.703764642	0.587671913	0.691247262	0	0.940653137	1.331595791	0.689167252	0.800842011	1.331135301	0.846604395	1.007191355	0.412322104	0.652286137	0.738911299	1.246596107	0.76537033	1.051969669	0.442304949	0.545941122
976	ADGRE5	adhesion G protein-coupled receptor E5	0.161333795	0	0	0	0	0	0	0	0	0	0	0	0	0	0	0.821383867	0	0	0	0.229593329	0	0.257497362	0	0	0	0	0	0	0	0	0	0	0	0	0	0	0	0	0	0	0	0	0	0.050705749	0	0	1.006068793
57211	ADGRG6	adhesion G protein-coupled receptor G6	0.064008363	0	0.022648726	0.09027349	0	0	0	0	0	0	0	0	0	0	0	0	0	0	0	0	0.078714855	0.145129199	0	0	0.061915752	0	0	0	0	0	0	0	0	0.121337686	0.086960978	0	0	0	1.244570608	0	1.84989285	0	0	0	0	0	0
124	ADH1A	alcohol dehydrogenase 1A (class I), alpha polypeptide	12.65987809	12.61035166	7.926760287	13.97557896	15.94823234	10.78276811	0.071871971	12.86604475	13.50997469	0	0	0	13.37591974	14.95558512	0	15.79781216	0	1.662698165	0.038917159	0	0	0.169191582	0.075960734	16.12698839	15.54212666	11.95222599	11.73365985	12.76449093	16.25936514	18.0718238	19.02647146	15.44797313	13.74649342	12.75612812	14.91532666	10.74863758	10.37379431	12.86816097	13.72021387	13.28851412	16.56802739	10.70140283	0.049704967	9.55496856	13.85415328	15.78584849	13.41728261
125	ADH1B	alcohol dehydrogenase 1B (class I), beta polypeptide	12.04666837	39.43128561	7.237476784	27.2999	32.9172388	9.845136101	10.72606855	57.39584214	25.69829891	16.99611518	11.87573407	26.59084989	12.21279628	25.65805098	0.663702809	16.39230929	0	3.042300649	0.035533058	0	0	0.15447927	0.069355453	16.85272292	31.50479096	33.2284411	29.67142683	13.30102095	27.58927925	60.78861877	21.06898772	41.2666746	12.55114616	36.72661961	42.09607388	11.42088977	51.87504951	42.45335895	14.5721083	33.38087672	26.43250505	55.38772785	2.185473391	57.18445707	58.39657876	53.70345047	12.25056238
126	ADH1C	alcohol dehydrogenase 1C (class I), gamma polypeptide	12.04666837	36.79076464	7.237476784	27.2999	29.57985706	9.845136101	10.72606855	56.12536745	23.68023259	16.99611518	10.09760816	26.49970881	12.21279628	25.65805098	0	14.42408937	0	1.518115716	0.035533058	0	0	0	0	14.72464157	28.55930307	30.57048527	27.0745783	11.65453519	24.60154599	59.24774812	17.63843663	38.87802497	12.55114616	34.32514889	39.13980195	9.774911058	51.87504951	40.46162789	12.52715179	31.80489057	26.43250505	53.08784783	0	56.13868899	57.41062926	52.71859895	12.25056238
128	ADH5	alcohol dehydrogenase 5 (class III), chi polypeptide	3.443646399	0	2.552654171	3.397281272	0.327322496	3.300000749	0.387295245	3.032088716	2.494182556	2.926674504	6.189601105	2.441772183	5.884924349	0	2.901030226	2.866883803	0.551030631	2.108890907	0	6.065216442	0	1.483156848	2.217021657	8.36000602	2.021576411	12.3927908	5.949779537	16.14271339	7.217970803	0	0	0	3.835507849	1.436232583	4.069096395	3.252719565	1.183851755	1.884906431	1.470184028	6.895026182	4.516795011	1.820982096	0.561188782	1.973654088	6.343410156	3.8679807	2.451210018
55256	ADI1	acireductone dioxygenase 1	6.42113793	12.11139839	0	4.282540397	4.684189161	7.663541445	4.360471218	0	5.316535987	5.230383172	1.837526607	2.938720452	0	0	0	0	0	0	0	0	0	0	0	0	0	7.222532157	1.115807567	7.246980876	7.856648017	5.624678433	8.168698479	0	3.350087819	5.410021147	8.349486805	5.880439222	6.366820703	8.850956592	6.439765456	9.535691078	7.305371268	9.416965108	10.62857402	0.523898255	3.225859344	4.868915341	0
9370	ADIPOQ	adiponectin, C1Q and collagen domain containing	30.14839677	71.20809787	123.7213966	100.2555406	2.154830756	106.7290528	46.72370779	4.555065958	144.0660722	18.0569245	2.805070093	15.68884355	3.194100342	50.92035389	2.695772437	4.104200372	26.48767688	5.742246448	75.64214215	5.801457664	54.62715624	35.42676318	69.3538445	27.93339246	8.515429406	50.67842862	77.79645844	93.03836292	68.56383842	23.29300584	16.1716741	43.80323776	16.4335132	7.110177224	35.63082582	67.76129281	49.48500388	60.37698957	38.17488573	20.74066413	41.37823827	29.90009341	86.87436992	27.20432158	53.57418061	18.34245797	16.69725724
132	ADK	adenosine kinase	4.592699262	0	21.59454382	0	0.194766627	25.45741335	35.15726288	39.02935012	40.94768582	40.25131355	24.84380715	19.31961169	17.14840662	46.46361322	24.97886804	0	22.49946262	23.53638706	21.90826262	26.39995298	16.8524302	9.715201009	13.69434555	0	0	31.14554796	0	24.88115189	41.71882116	62.35516868	35.47854491	48.6304407	0	29.30548729	45.77931891	16.18622055	25.14355683	27.45654425	29.30717196	32.2397788	43.84864773	0	0	25.0633156	22.84650567	23.65047167	21.08089477
158	ADSL	adenylosuccinate lyase	40.53830178	18.47709327	0.043569694	16.27928399	5.531377516	0.042484829	15.56855821	0.358998281	11.52400859	67.14869575	31.84852492	2.323858161	55.48909384	0	32.02031489	18.45303626	37.30518751	73.22161895	16.78128652	83.2314132	106.7441844	40.12761888	0	19.53013923	12.0118535	21.41187907	11.15075744	19.47681149	36.71409713	18.99479599	1.800589003	0	0.108864593	24.49571245	1.51950778	11.3017964	25.37696735	12.50593085	20.88346599	0.172157016	33.00290998	7.290416967	14.18043006	0.264643517	24.99527291	25.08364072	9.640199346
159	ADSS2	adenylosuccinate synthase 2	13.37974728	0.040478709	0	0	0	0	0	0.125927482	0	0	0.263140814	0	0.175531321	7.719627987	0	0	0	0.061737058	0	0	0	0.284388057	0	0.100416426	0.12252138	0	0	0	0	0	0	7.533215483	6.32642589	0	0	0	0	0.170287689	0	0	6.87191806	0	0	0	0	0	0
173	AFM	afamin	42.89825841	43.36622423	32.29016034	30.74171467	32.42415898	46.85977565	26.40412803	27.6064174	26.37061979	45.02662349	33.58546293	58.53296779	52.23571176	31.02286605	39.26044823	30.81155104	25.35660839	40.55396973	36.1301155	22.74534982	64.63567426	37.30878574	109.3234071	38.06965575	31.75598495	35.95659725	33.92555865	36.06155756	38.05088117	43.0334921	39.12909012	22.11881004	49.26784264	48.12703723	28.58327406	27.14406946	42.58910798	34.7574544	32.26270758	25.41618964	43.14748926	36.86137239	33.40963044	37.87529082	25.2415928	24.0847462	36.47839363
175	AGA	aspartylglucosaminidase	0.133673066	0.127637703	0	0	0	0	0	0	0	0	0	0	0	0	0	0	0	0	0	0	0	0.355876532	0	0	0	0	0	0	0	0	0	0	0	0.41556289	0	0	0	0.039082994	0	0	0	0	0	0	0.262368889	0	0
116986	AGAP2	ArfGAP with GTPase domain, ankyrin repeat and PH domain 2	0.810441279	0	0	0	0	0	0.54805801	0	0	0	1.123137802	0	0	0	0	0	0	0	0	0	0	0.704854693	1.230858308	0	0	0	0	0	0	0	0	0	0	0	0	0	0	0	0	0	0	0	0	0	0	0	0
55750	AGK	acylglycerol kinase	0.981541426	0	0	0	0	0	0	0	2.442748848	0	0	0	0	0.158797712	0	0	2.8652254	0	0	0	0	0	0	0	0	0	0	0	0	0	0	0.697273889	0	0	0	0	0	0	0.375431031	1.108773292	0	0	0	0	0.571148033	0.166347051	0
178	AGL	amylo-alpha-1, 6-glucosidase, 4-alpha-glucanotransferase	0.686995386	1.414865503	0.190721405	0.032361551	0.232765931	0	2.000085362	0.225396288	0.194567706	0.169289873	0	0.148725185	0	0.19202679	0.053818803	0	3.662363667	0.099780119	0.47604531	0.640024397	1.104476803	0	0.313778777	0	0.28129926	0	0.107606475	0.131096479	0.2441594	0.041653273	0.248527129	1.85850731	0.068585913	0.230802525	0	0	0	0.08956437	0.482407995	0	0	0	0	0.064129204	0	0.17161341	0
79814	AGMAT	agmatinase	4.194858477	15.13470288	6.037047908	7.826676261	12.93574387	5.592731655	10.93187948	10.71068163	0	9.838622206	8.472916718	0	0	11.34471517	3.60885513	8.277680852	0	0	5.611172785	8.189695804	0	0	0	0	0	0	0	0	2.266726618	0	10.66930001	8.548269638	0	0	0	0	0	0	0	0	0	0	0	0	5.159870345	0	3.38416699
26523	AGO1	argonaute RISC component 1	0.553988701	0.281505731	0	1.040078778	0.638912442	0.300387546	0	0.546435497	0.266316661	0	0	2.09539046	0	0	0	0	0	0.439288573	0.362844194	0	0	0.188750811	0	0	0	0	0.341040235	0	0.301172924	0	0.420762195	0	0	0	0	0	0	0	0.752558332	0	0	0	0	0	0	0	0
155465	AGR3	anterior gradient 3, protein disulphide isomerase family member	6.005707126	2.984367346	0	0	2.490690027	2.215766571	1.831292028	0	3.064327456	0	0	0	1.765977117	0	2.932807578	3.985723831	0	4.948537031	7.402314335	0.238837031	0	7.643314366	0	16.11773817	1.83321577	3.153744277	0	4.642932286	4.721284709	0	14.28679998	13.211473	0.174395547	8.513480532	2.793144082	4.776975839	11.6428702	0	0.273120878	10.55909973	0	0	5.971027404	0	0	15.05712985	5.186509025
183	AGT	angiotensinogen	134.4293702	132.1917248	111.6182259	124.4168376	122.1191582	140.4325089	113.85512	123.1233569	155.5367554	158.7962144	119.8602648	142.4589771	177.4701708	159.4925922	155.2183816	134.2624244	176.6613321	115.800935	121.4550251	119.8430961	97.249321	153.4734786	94.56755684	147.0328415	112.7774899	138.5379256	123.7706701	90.77609301	132.3957761	129.9020891	128.2323676	114.2353475	170.0697088	128.7315272	112.9292172	94.93944398	110.7443412	105.5147738	131.8645988	126.2593331	132.1633008	155.0471764	124.659954	98.54115255	115.3830778	106.5682446	120.1583794
10768	AHCYL1	adenosylhomocysteinase like 1	0.078785276	0.073559861	0	0.380294322	0	0	0	0.402680184	0	1.536205506	0.090285999	0	0.394562514	0	0	0	0	0.203289025	0.542369308	0.537444022	0	0	1.671268763	0	0.10079134	0	0.418384731	0	0	0.375413147	0	0	0	0	0.201574028	0	0	0	0	0	0.063033159	0	0.730321672	0	0	0	0
23382	AHCYL2	adenosylhomocysteinase like 2	0.074526613	0	0	0	0	0	0	0	0	0	0	0	0	0	0	0	0	0	0	0	0	0	0	0.20072866	0	0	0	0	0	0	0	0	0	0	0	0	0	0	0	0	0	0	0	0	0	1.005306753	0.79353254
79026	AHNAK	AHNAK nucleoprotein	0.452447623	0.712877221	1.062304742	0.577767413	0.684213545	0.588319584	0.235802056	0.267881757	0.147536128	1.251607056	0.083150253	0.641802373	1.184307989	0.362408507	0.194409824	0.715151224	0.711117078	0.150011604	1.023415774	1.655275075	0.439919151	0.374356899	0.398085465	0.563811038	0.340016172	0.052142097	0.687002794	0.841151228	1.143915183	0.896991398	0.12989899	0.494222957	0.119548851	1.088440677	0.180078202	0.102564622	0.44275574	0.787509837	0.902721991	0.273870854	0.235138359	0.284401186	0.906766921	0.637890752	0.642753955	0.927456721	1.311287712
197	AHSG	alpha 2-HS glycoprotein	157.5921763	118.3743857	159.9360221	122.0354915	108.6163129	177.0635468	108.2233572	141.6779044	147.3276614	94.51573108	157.010758	116.5056497	102.2982261	122.7767874	175.0613172	169.5081743	46.72940744	153.8203076	68.03469767	105.5228954	84.53742912	89.43383706	74.06695138	131.6836647	172.3676426	171.4288148	185.1633921	143.2398607	133.5485913	122.3992319	166.7731141	67.01328181	121.7581487	147.8020607	122.8630454	164.0236418	137.1354804	155.4888495	152.0657457	138.2073912	74.97494249	146.6281018	172.8976777	140.1562337	126.6544291	161.1847879	147.5914079
8227	AKAP17A	A-kinase anchoring protein 17A	0.748697897	0.490521584	0.656177291	0.681674535	0.794555119	0.682277212	0.420881657	0.660507169	0.677363869	0.653435281	1.048854654	0.568328912	0.791612634	0.625469321	0.749784325	0	0.381658073	0.590530563	0.606886686	0.527189647	0.364078025	0.361021875	0.416866778	1.126953629	0.882362314	0.828301388	1.193830449	0.752981073	1.134433451	0.835308542	1.111551654	0.66124868	0.854769628	1.036934229	1.23072046	0.800152167	0.778512698	0.905310247	0.944217436	0.714353181	1.164586335	1.097986459	0.830458818	0.876101841	0.871367761	0.838221484	1.065191122
1646	AKR1C2	aldo-keto reductase family 1 member C2	2.281591373	1.693445827	0	1.809602881	0	0	0	0	0	0	0	0.477080168	0.812195768	1.438199019	0	0	0	0	0	0	0.144320683	0.060826907	4.609255736	0	0	0.266445165	0.181842123	0.890060912	0.297539902	0.322254881	0	0	0	0.191077543	0	0	0	0	0.345596687	0	0	0	0	0	0	0.482290483	0.96791981
8644	AKR1C3	aldo-keto reductase family 1 member C3	0.689695504	0	0	0	0	0.53126632	0	0	0	1.265252566	1.671737376	0.455394706	0.775277779	5.69016425	5.044305256	2.098598962	2.106445166	0	1.523265798	0	0.404730669	0.870287018	0.433001394	0	0	1.045276787	1.059050308	2.551836094	0.708815804	61.81544515	0	2.484501477	0	0.182392201	2.89964091	0.304858979	0.847876548	0	0.329887746	0.905448249	0	1.066927899	17.57331121	0	0.654998199	3.285933923	1.332081776
8574	AKR7A2	aldo-keto reductase family 7 member A2	0.358690496	5.176075286	0	0	0.250518151	0	0	1.228373909	0	0.961899095	4.318794656	0	0	0	12.58407732	3.354173339	0	0	0.553548638	0	0	0.769123743	0	0	3.875841372	4.325425741	21.80517907	5.33961008	0	3.386288972	22.34360689	21.59032332	4.933298987	0	7.236949996	5.296497589	8.602397562	12.31035415	4.089196292	24.02864488	21.59586854	15.56837588	0	0	4.863627635	4.048279464	3.084040131
22977	AKR7A3	aldo-keto reductase family 7 member A3	0.88832121	0.690626818	0	0	0.157576208	0.885165074	0	0	0	0	0	0	1.534516029	0	1.646868466	33.04728766	1.120287265	2.089247147	1.140089921	0	0.680223712	0	1.161403783	0	0	0	0	0.775836371	0	0	0	0	0	0	1.300441366	0	0	0	3.15384457	0	0	0	0	0	0	0	0
213	ALB	albumin	9909.843578	8530.224979	8638.370435	8444.549784	8386.343482	7918.470522	7283.837649	8124.873859	7806.212876	8076.612691	7568.123381	7926.006545	9027.954949	8998.668035	8580.423402	9628.527925	5438.986511	9727.83894	7239.764386	6963.371235	6889.907749	6472.62244	6736.920246	7521.638197	8081.851043	9354.09338	10030.09463	7694.767047	8662.641306	7938.422475	7746.963983	6002.088729	7726.603458	9727.138489	7597.634822	8557.910451	9551.464729	8761.953722	8773.534551	8288.542457	9206.522946	9172.144658	9690.628081	8640.489155	8276.787928	7519.091962	7818.825937
214	ALCAM	activated leukocyte cell adhesion molecule	0.430655189	0.355843891	0.34294837	0.527099958	1.557474036	0	0	0.339635502	0.305787244	0.87718433	0.241055388	0.160971741	0	1.645201356	1.551937558	0.684369346	0.346354913	0.575073394	1.158544639	0.431393919	0.282295768	2.122419016	0.676161477	0.810568581	0.842341806	0.436849962	0.686349389	1.348853311	1.17152696	0	1.061741966	0.166133239	1.341211897	1.377350925	1.048852137	0.152860442	0.48391503	0	0.209647205	1.000294534	0	0.340430915	0	0.112147684	2.0192458	0	0
10840	ALDH1L1	aldehyde dehydrogenase 1 family member L1	2.106511072	0.446961798	1.171904049	0.780611187	0.98327065	1.014017564	1.167453993	1.392419234	0	0	1.133016628	1.76704112	0.946022083	2.375466204	0	1.153099426	0.645079361	0	0.256441655	1.551836284	0	2.945466322	1.021883901	0	0	0.856058945	0	0	0	0	1.03261659	0	0	0.016477333	0	1.195237086	0	0	0.414851613	0.599559228	0.763447721	2.310471585	0	0.245927032	0.424607227	0	0
217	ALDH2	aldehyde dehydrogenase 2 family member	0.665833334	9.048530857	2.134246369	12.33751946	1.980050658	0	0.34235208	0	11.63248123	28.43734447	0.205184319	2.616613888	8.619736458	8.90057568	0	0	3.485197707	0	1.623021404	3.056929853	0.74557978	6.174258909	2.666186369	0.299608462	1.520054186	3.699960583	0.687650989	0.144908837	18.63881658	1.329902542	0.335112582	1.968701401	0.334499416	0	0.652350576	0	0.141257629	2.416298582	2.911778075	1.077717421	0	1.396883651	1.572873227	0.691377163	1.826682463	0.227338075	0
4329	ALDH6A1	aldehyde dehydrogenase 6 family member A1	0.342879759	0.840364176	15.02185221	0	0.932934991	0	9.111065945	6.076820784	0	0	0	10.14386424	0	10.72394213	10.65194474	7.596272201	0.095800985	11.00585156	9.038553849	0	7.248648709	0	0	0	0	0	0	0	0.198112478	1.406430296	0	0	0	0	0.380074669	0	0	0	0	0.876189048	0.138353489	0.617461849	2.312143683	0	0.121627425	0	0
226	ALDOA	aldolase, fructose-bisphosphate A	11.88601177	10.36921102	10.63925119	9.723802316	55.23432992	18.10306066	25.15814261	6.369084727	8.922954809	8.642105537	8.97719055	7.592590152	17.25838418	16.82366809	13.88152296	23.14606552	17.98247144	24.18966331	21.30531927	15.64412382	22.73071011	23.99560796	36.99262788	7.241399848	4.768783809	13.47002806	9.150282387	7.74020612	9.964091213	8.496982043	10.14527291	5.750857867	7.474223362	8.945614513	5.901032198	9.208687874	35.62450162	13.2856516	22.67521586	11.39439105	16.14426011	18.95017921	18.67073151	10.52948143	11.92656575	7.53361169	16.83110447
229	ALDOB	aldolase, fructose-bisphosphate B	1.593410444	1.956511143	0.659425932	0.558074577	0	1.192990245	0.541296184	0.057632521	0	0	4.257790489	0.200653418	0.96264593	0	0.270797351	1.13085345	0.348979718	0.474644403	0.098039853	0	0.123441227	0.679494758	0	0.332591474	3.008847879	0.937346869	0.939196465	0.672900433	0.906106405	1.988748006	0	0	2.436500645	21.25600024	0	0.581002316	1.228525833	0.206933362	22.56302056	2.240190821	0.041481357	0	0	0.627688493	0.10704151	2.075556764	0.231958174
230	ALDOC	aldolase, fructose-bisphosphate C	4.066059675	4.943361213	0.82375303	0.436942629	1.202202415	2.354108491	1.372623114	1.495505816	0.152858766	2.404831481	1.536410382	0.174481233	0.952968133	0.332851053	1.589318731	1.571218229	0	2.027188897	0	0	0	1.589259122	1.872850986	1.138191278	0.878306006	1.837146097	0.937950374	2.849124297	1.807340963	0.993473593	0.099480413	0.204758677	0.970384912	1.517631675	0	1.619808398	0.759236481	0.384930818	0.169723122	1.542365772	0.115409657	2.251617232	0.198398774	0.334504859	0.155155058	1.921546698	1.178558017
249	ALPL	alkaline phosphatase, biomineralization associated	0.094083788	0	0	0	0	0.443574943	0	0	0.437176647	0.014796391	0	0.063680069	0	0.274559966	0.045778888	0	0	0.074567416	0	0	0	0.290823971	0	0.012341046	0	0	0	0	0.200029838	0	0	0	0.383391741	0	0	0	0.049099156	0	0	0	0.067426418	0	0	0	0.042824807	0	0
10189	ALYREF	Aly/REF export factor	1.851343934	0	0	0	0	0.23345104	0.239331748	0	0	0	5.517104139	0	0	0	0	0	0	0.322579257	0	0.416427484	0	0	1.197562198	0	0	7.28494249	0	0	0	0	0	0.751303933	0	0	0	0	0	0	0	0	0	0	0.671525706	0	0	0	0
23600	AMACR	alpha-methylacyl-CoA racemase	1.093496196	0	0	0.865432343	0.856463509	0.969819047	17.27198099	0.708608139	0	8.80796131	0	0	0.739044491	0.239678848	0	0	4.425431903	0.115466692	0	2.16315995	0	27.34033041	0.600373808	0	1.128251375	0	0	0	0	0	3.277121916	0	1.427224761	0	0	0	3.589081228	0	27.27238139	0	0	20.11852279	0	0	0	0	0
259	AMBP	alpha-1-microglobulin/bikunin precursor	84.42187967	119.060279	62.41071199	82.53943819	100.1080106	71.13331815	102.789334	91.32556284	58.31683958	98.69686035	97.29504964	95.99838801	131.1829735	116.9909793	142.968291	142.4663415	47.56684227	121.1610728	73.82371405	102.9956863	114.8016825	85.42092383	122.5420163	139.7626058	105.6294928	101.8361206	101.4249215	104.0146908	135.8805656	111.4859171	138.5409177	90.67746553	155.394181	110.468145	90.45957807	123.7584434	131.4194167	109.2185731	67.6017675	90.9173349	101.2465545	116.3845691	178.3806642	127.1563911	103.5107238	123.6513579	108.4816606
272	AMPD3	adenosine monophosphate deaminase 3	2.46752806	2.43177263	2.589049615	2.74869956	4.237031048	3.058027362	4.886097008	3.963389027	2.774524516	4.084818583	6.466123973	4.029101936	4.769749906	2.627113723	2.876785277	2.473045848	4.727123821	2.425150295	3.51974016	5.10499094	4.451315078	3.279736259	5.513522185	3.032488393	4.210011906	2.046604215	3.008173903	4.837283971	2.832034554	5.072285481	5.129301132	4.289139719	5.034011718	2.956917063	3.237412643	2.513075605	6.241001025	3.987541557	2.866314714	3.110899024	2.187227514	3.444939812	3.820937733	1.749323262	4.012509483	2.900958576	4.556472699
286	ANK1	ankyrin 1	3.909465961	0.317284615	0.010614462	0	0.931425062	0.005494485	0.046203054	0.10369434	0.911424844	0.705673964	0	0.087060552	0.019644504	0	1.100600878	0.362524147	0	0.238419637	0.035864692	0	0.90798966	0	0.380071216	0	0.086347382	0.162396525	0.017316817	0.157567277	0.087179738	0.463788302	2.184247689	0.960366036	2.441092754	1.362052758	1.27542094	0.105173963	0	0.584655789	0.07583277	0.248327293	0.255253713	0.04129198	1.477650111	0.344484276	0.286381551	0	0.649561382
287	ANK2	ankyrin 2	0.096234406	0.126066656	0.022602581	0	0.00328338	0.01370289	0.019247628	0	0.125316645	0.063000503	0	0	0	0	0	0	0	0	0	0	0.064796183	0	0.048855271	0	0	0	0	0	0	0	0	0.026611372	0	0	0	0	0	0	0	0.03454624	0	0	0	0	0	0.07220905	0
26057	ANKRD17	ankyrin repeat domain 17	0.558374692	0	0	0.389647643	0.294549868	0	0	0.02466453	0	0	0	0	0	0	0	0.126614692	0	0.261961246	0	0.038473965	0	0	0	0	0	0	0	0	0	0.078856922	0	0.964407244	1.635204711	0	0	0	0	0	0	0	0	0	0.363816907	0	0	0.095319592	0
23243	ANKRD28	ankyrin repeat domain 28	1.318319106	0	0	0	0.275445109	0.229275758	0	0	0.266804968	0.288785277	0	0	0	0	0	0	0	0	0	0.447449676	0.175432124	0	0	0	0.1292675	0	0	0	0	0.457776484	0	0	0.078191241	0	0.116785314	0	0	0	0.030273129	0	0	0	0	0	0	0	0.294895821
8125	ANP32A	acidic nuclear phosphoprotein 32 family member A	7.477744286	5.080157239	6.261294982	6.731529506	8.43704052	9.454571888	1.287657589	12.13024155	0	10.36421883	14.73924605	8.479859373	10.10162675	4.578355821	6.372659294	14.06819889	14.12252452	0	0	0	0	6.630309382	9.283143646	18.30254555	9.155915036	0	13.77752659	7.111326431	8.330126211	9.999207757	0	0	15.1804948	0	0	12.50571537	13.00858867	8.119627686	7.850834341	0	0	19.04009714	10.73568908	5.481323635	13.66997946	14.78202641	16.79340332
10541	ANP32B	acidic nuclear phosphoprotein 32 family member B	7.477744286	5.080157239	6.261294982	6.731529506	8.43704052	5.023211764	0	6.245784401	0	10.36421883	14.73924605	8.479859373	10.10162675	4.578355821	6.372659294	5.005856875	9.925241214	0	0	0	0	6.630309382	9.283143646	6.66676067	0	0	0	7.111326431	8.330126211	8.708396113	0	0	8.112740327	0	0	6.175645711	13.00858867	8.119627686	7.850834341	0	0	7.14358187	0	5.481323635	7.531051276	8.037327683	10.47674515
23520	ANP32C	acidic nuclear phosphoprotein 32 family member C	7.477744286	5.080157239	6.261294982	6.731529506	8.43704052	9.454571888	0	12.13024155	0	10.36421883	14.73924605	8.479859373	10.10162675	4.578355821	6.372659294	5.005856875	14.12252452	0	0	0	0	6.630309382	9.283143646	18.30254555	9.155915036	0	13.77752659	7.111326431	8.330126211	9.999207757	0	0	15.1804948	0	0	12.50571537	13.00858867	8.119627686	7.850834341	0	0	19.04009714	10.73568908	5.481323635	13.66997946	14.78202641	16.79340332
290	ANPEP	alanyl aminopeptidase, membrane	1.983610469	2.843159878	0.390187736	1.105676656	1.513745694	0.329261583	1.436489024	1.433469362	1.654221821	1.875179375	1.565074878	0.320594736	0.414670904	1.410618849	0.622001682	0.027351283	0.096530963	0.097688684	0.222929139	0.559884513	0.343537677	2.406771352	0.150190315	1.227140917	1.487614147	1.41348514	1.570067488	1.41919954	8.657497543	3.649791134	2.307273969	2.243296152	2.793074093	0.952178158	2.162753272	1.13823479	6.151976014	1.558169959	1.198323267	2.868076243	1.22853541	1.565921632	0.742654219	1.430416318	1.827500026	4.584749935	2.848956115
84168	ANTXR1	ANTXR cell adhesion molecule 1	0.857995313	0.048779595	0	0.937210211	0.714604026	0	0.536942426	0.773171967	0.729602905	1.297034937	0	0.870700494	0	0	2.704894715	0	0	0	5.994800983	0.921189108	0.788233269	0.702366748	0.60840784	0.54314503	0	0.751109576	0.803241178	0.069338969	0.106258598	0	0.094275232	0	0	0	0.094105996	0	0.125891892	0.050854448	0.993857523	0.070283879	0	0.069334969	0.087220884	0	0.072143918	0	0.11255414
301	ANXA1	annexin A1	5.372057797	4.895545554	5.37361563	3.923749723	4.988670488	6.588174404	14.11303953	5.694930092	12.71801238	5.643461593	15.10928241	3.560567638	4.297783575	6.806130355	2.918740415	4.493892757	15.99924488	4.252868603	6.03255381	19.03140658	16.87351993	4.336550811	6.695683344	2.726056836	5.057840306	4.879178366	2.44797542	2.769530507	5.286600454	5.584767675	3.122454305	3.154407138	1.816791841	5.18412889	3.95353546	3.642553561	5.246654098	6.600845249	5.522140134	3.851082718	2.862508747	3.101436969	3.203709602	2.720904869	3.291047229	3.805670961	21.16443423
302	ANXA2	annexin A2	24.18125135	18.95552257	16.01621518	25.31603736	13.97906755	15.47799644	28.23801423	17.47829955	18.0552803	62.58841021	10.73292723	12.28028732	14.66547683	17.97751029	25.15148063	34.4697874	0	1.436302035	13.93814044	0	7.231981822	0	0	0.575602468	34.01118914	17.37991316	30.27439325	17.21168526	26.4435364	0.457048157	32.42322018	49.13556726	0.810432993	31.38363058	45.88308393	13.48782174	34.04702359	24.16256639	38.56339724	25.94087614	46.99149164	17.10618437	25.92149739	22.73420226	28.34482169	35.40697953	27.7944019
308	ANXA5	annexin A5	4.257235357	4.519125736	4.674288077	1.842500068	3.654595825	4.67336857	5.252186021	0.173799288	5.213663927	5.134912086	3.524897545	3.192916164	3.809340819	5.111288191	3.210892103	1.39744454	3.254984704	5.588522404	3.427314873	2.976843055	0	2.172864204	1.335748445	3.397042645	6.693211627	0	0.177433353	5.30003536	0	3.478995343	0.134087737	0	0	13.46151806	1.195282485	0	5.946480281	0	0.90895431	2.259580556	4.725892613	4.503713962	6.760452887	3.729735789	17.18546417	3.014797534	0
309	ANXA6	annexin A6	4.74555178	0.70653343	17.59855841	1.217676921	1.108403689	1.308359223	1.245712592	0.992045196	0.903612024	1.729967341	1.767130501	9.05183823	2.804631277	1.774253173	0.597585243	3.461385781	15.59497407	0.47381134	0.340572758	0.264764738	2.07524931	0.322626306	16.28982933	1.009651165	3.689312974	0.883965045	1.213270376	2.024533541	4.14486044	0.968006767	2.037427889	0.819304805	0.641209908	0.811419921	0.982662448	1.452851623	2.988609859	3.052246376	2.313366353	1.066828475	2.14097178	4.605575209	0.726799997	2.207199411	1.455213609	0.710628658	2.552877294
310	ANXA7	annexin A7	1.166650685	0	0	0	0	0	0	2.630029801	0	0	0	0	2.553842473	0	0.063858891	0	2.396319326	0	6.092272963	0	0	0	5.835032962	0	0.970742172	0.332261427	0	0	0	0	0	0	0	0	0	0	0	0	0	0	0	0	0	0	0	0	0
8639	AOC3	amine oxidase copper containing 3	0.337166918	0.76973198	0.144983962	1.618775227	0	0.383252422	0.243261383	2.205323285	0	0	2.568527375	0.733793931	1.135174682	0.029961507	0	0.11708178	0	0.83458853	1.787505467	0	1.09913031	0	0	1.410165568	1.725058673	3.088511247	1.075960257	0	0.051225878	1.574381261	4.21500146	1.619251512	2.992803662	4.029207668	0.21747025	1.90557828	0	2.005955305	0.226553699	5.367662455	3.195505426	1.342787496	0.358250142	2.334076814	0.243008901	2.952142349	2.50601894
162	AP1B1	adaptor related protein complex 1 subunit beta 1	0.394439595	0	0	0.419164252	0.369257286	0	0.816676862	0.672223495	0	0	0	0	0.025298705	0.998028959	1.449763084	0.188890376	0.079346554	2.600179001	1.452706882	0	1.527909935	0	2.506407716	1.083850126	0.563691562	0.510116661	0	0.614738488	0.528774312	0	1.589841431	0	1.208855995	1.690030971	0	0.769128725	1.617657625	0	1.030579392	3.961851164	0.625682776	0.584916899	0.908777294	1.781981614	0.321323293	0.522584442	1.757215828
164	AP1G1	adaptor related protein complex 1 subunit gamma 1	6.231829697	0	0	0	0	0	0	0	0	0	0	0	0	0	0.184182028	0	0	0	0	0	0	0.073188805	0	0	0	0	0	0	0	0	0	0	0	0	0	0	0.166258949	0	0.106391908	0	0	0	0	0	0	0	0
160	AP2A1	adaptor related protein complex 2 subunit alpha 1	0.277729609	0.419822835	0.927883102	0.345083954	0.229437289	0.966696969	0.174483423	0	0.185401066	0.413398846	3.780308872	0.292943599	0.5027793	0.378151597	0.936066614	0.348091965	0.067264194	2.412245647	0.302294592	0.286147976	0.139114328	0.105664748	0.698234839	0.775792541	0	0.247718639	0.298264927	0	0.285409553	0	0	0.121377041	0.775604124	0.129508982	0.416343926	0.345293115	0	0.4035498	0	0.4928926	0.17732652	0.388506458	0	0	0	0	0.592010691
161	AP2A2	adaptor related protein complex 2 subunit alpha 2	0.296883375	0.172203646	0.369152295	0.297594055	0.24526055	0	0.186516763	0	0.295682694	0.237495153	0.037855672	1.09566445	0.271509783	0.717438627	0.460140214	0.372098308	0.914208821	0.260056203	0.323142495	0.492607445	0.14870842	0.337980625	1.228064069	0.179086428	0	0.264802683	0.318834922	0.253853311	0.305092971	0	0	0.239432788	0.28181299	0.180938261	0.4450573	0	0	0.153958002	0	0.100061462	1.313416202	0.492805227	0.078750338	0	0	0	0.050768997
163	AP2B1	adaptor related protein complex 2 subunit beta 1	0.549949106	0.955854784	0.390182116	0.538726821	0.380288615	0	1.355627467	0.402423421	3.609649599	3.585945522	0	2.862791332	0.658223675	0.502636419	0	0.551653043	0.043305323	0.421167634	0	0.23798664	0.133811684	0.023906224	4.404914052	0.045631013	0.364835342	0	0.275006264	0.100836377	0.136127048	0	0	0.611568902	0.442366282	0.317136185	0.21902082	0.239217122	0	0.422267518	1.905168429	0.473232228	0	0.375731643	0.721211415	0	0.359095477	0.124783554	0.306537424
1173	AP2M1	adaptor related protein complex 2 subunit mu 1	6.290413183	11.88944298	11.54217199	0	0	0	0	0	0	0	6.202323154	0.66146278	18.33609963	0	25.02050799	0	0	0	0	0.110373744	0	13.3669143	0	0.369466163	0.329979442	0	0	0	0	0.54173848	0	0.468500997	0	0	0	6.759997901	0	7.997741865	19.28171486	0.026290444	0	11.823764	0	0.414649589	0.034035832	10.52544274	0
26985	AP3M1	adaptor related protein complex 3 subunit mu 1	0.580300776	5.393781681	4.715203662	0	0	8.775387086	0	1.250394144	0	0	0	0	2.024563014	0	0	0	0	0	0	3.11051163	0	0	8.413461768	0	0	0	0	0	0	0	0	0	0	0	0.226677042	0	8.488380564	0	5.349164028	0	0	0	0	0	0	0	0
322	APBB1	amyloid beta precursor protein binding family B member 1	2.499644641	0	0	0	0	0	0.246796149	0.168004826	0	0	0	0	0	0	0	0	0	0	0	0	0	0	0	0	0	0	0	0	0	0	0	0	0	0	0	0	0	1.466046393	0	0	0	0	0	0	0	0	0
54518	APBB1IP	amyloid beta precursor protein binding family B member 1 interacting protein	0.084049846	0	0	0	0	0	0	0	0	0	0	0	0.057675754	0	0	0	0	0	0	0	0	0	0	0	0	0	0	0	0	0.728225021	0	0	0.079881746	0	0.428647828	0.16676029	0	0	0	0	0	0	0	0	0	0	0
325	APCS	amyloid P component, serum	134.6482345	123.6478504	115.1906055	91.74953907	171.5814068	127.3001942	100.5584645	129.6651431	205.3886319	140.5536778	99.39651367	69.50123221	164.9931258	199.4761346	183.4349634	221.2163955	95.84129463	158.5457386	84.07748621	136.3056643	90.63816562	77.23578225	121.0280346	134.2750364	166.1173656	147.8578501	91.26566697	123.6653475	139.8082175	116.0145093	110.3204423	147.9565251	83.24005778	171.4859086	174.0103156	105.997891	133.1818895	214.2153032	102.4592003	85.08052457	169.168884	205.1175786	137.4131216	65.76678892	93.22008778	149.0459358	168.9314054
327	APEH	acylaminoacyl-peptide hydrolase	1.271625448	0	0	0.034190169	2.824978636	0	0	1.360854817	1.240501609	0	1.083697081	1.133375521	0.283169117	0	7.911484993	3.337003562	0	0.250189308	0	0	0.507601414	17.25090259	0	6.587217393	0.352400615	1.14819219	0.137946859	6.512044713	0	0.527671866	0.551729069	0.198870351	0	0.69369656	0.668880338	0.234940732	0.158821006	0.286306192	0.352163832	3.485448248	0.714893612	0.331231088	7.87796579	0.431744832	0.06222396	0	0.636734418
328	APEX1	apurinic/apyrimidinic endodeoxyribonuclease 1	28.6033094	14.56943917	14.20559592	14.07709397	1.315942372	14.97580888	37.07891618	6.222347314	30.30084111	7.633098053	18.89960198	0	0	1.912115479	8.648270135	0	18.62590969	0	21.00274289	1.019323804	1.585071197	0	0	10.31737743	11.46177103	8.574588785	8.11664383	21.82585068	8.827614196	22.61791252	12.63736208	10.48465717	11.80699897	16.43808009	10.73021633	14.14348186	10.76306081	9.841001526	17.19700149	8.744344756	7.192810392	11.20622004	10.7442471	15.19792018	6.216590371	0	12.09182119
8539	API5	apoptosis inhibitor 5	0.732806227	0.468440987	0	0	1.306672566	0	0	0	0	0.081773108	0	0	0	0	0	0	0	0	0	0	0	0	0	0	0	0	0	0	0	0	0	0.116263399	0	0	0	0	0	0	0	0	0	0	0.199484029	0	0	0	0
57136	APMAP	adipocyte plasma membrane associated protein	101.8622711	126.484819	94.22753018	156.7465382	168.9526896	113.3735746	141.8951718	124.6467962	135.3512064	36.8653809	11.09482414	92.16750794	1.914541593	2.0786285	98.62201912	323.4686223	1.631745876	100.8204583	2.092642901	100.9353531	57.69959506	3.064487501	72.75013487	1.751162045	213.9182442	223.4491585	189.826646	181.0340983	242.4844907	4.72731034	242.6561319	267.7059499	131.9234091	242.6183142	302.8383871	152.1955524	184.3742093	207.5909461	222.9439253	269.9712216	218.5350372	189.8691036	182.4076447	150.5290009	139.7065366	188.8972691	160.2561625
335	APOA1	apolipoprotein A1	5818.144944	4827.942777	6328.68221	5827.761504	6035.329418	5728.317801	4651.99176	6018.95201	4027.556962	7013.222929	5158.217811	7488.614743	6524.358169	4280.426667	4994.448562	3821.779829	4396.4001	5533.067003	4657.84113	4344.418612	5068.684853	5127.852777	3907.309422	7247.659467	5988.821852	5752.387757	8674.781414	4970.737159	5891.101556	5882.158875	5590.981847	7143.471247	7198.468756	6272.021291	5606.739468	7885.071564	5209.532465	5013.062507	6426.472646	5690.230554	5569.492287	6535.923857	5469.54852	4637.265939	5304.148807	4677.140592	5920.79316
336	APOA2	apolipoprotein A2	1813.417978	1740.730252	3095.626584	1781.254936	2478.594317	1929.442987	910.3959981	1109.154016	1176.126173	1885.500146	1297.367693	2224.160516	4457.111824	2479.473528	2229.834599	1947.699198	839.7594002	1882.978221	1393.513872	1925.395687	1950.305022	2068.320673	1697.877888	2637.392479	2095.429528	1920.101053	2585.677904	1440.072322	1921.851058	1962.431635	1354.869551	1018.250183	2569.327629	2375.306549	1131.897131	2171.849605	1343.674348	1308.840056	1803.009947	1593.346483	1697.794455	994.520683	2604.97685	1316.022242	1300.288633	1703.932275	1353.021592
337	APOA4	apolipoprotein A4	149.8219166	184.6835369	215.7906997	128.1125955	221.203731	191.3817731	188.130248	180.2426784	195.3082185	207.6976266	222.9382993	226.7465275	78.5937381	133.0004489	167.5203605	92.09813107	95.72982742	244.2902596	190.9303812	224.6405074	178.4514488	192.3070065	259.8471503	260.3123403	266.0322769	124.0771457	247.5856191	182.4815941	133.2454811	127.1043131	199.2440941	90.5995142	234.0245571	203.0227512	145.4594057	148.4407302	229.9088156	129.5865499	242.398868	125.1423033	147.0346191	139.4683534	193.3670319	149.8656023	42.37334781	134.6347086	148.4571315
116519	APOA5	apolipoprotein A5	0.432746905	0	0	0	0.368963614	0	0	0	0	0	0	0.268870999	0.315404131	0	0	0	0	0	0	0	0	0	0	0	0	0	0	0	0	0	0	0	0	0	0	0	0	0	0	0	0	0	0	0	0	0	0
338	APOB	apolipoprotein B	148.6572899	153.5099793	144.0193186	102.4171437	129.5372799	127.4430383	108.143795	101.8511835	135.0109202	137.8431483	140.3512103	116.5005742	118.8630111	134.0524927	155.2070484	138.333554	129.9601307	129.8016673	116.3635163	154.2578708	117.7440347	141.1889016	133.0710626	165.0629671	119.3342118	138.1122106	144.2858684	127.9726372	149.610728	141.8059856	105.9261499	120.9735548	147.0429612	146.0963934	94.89979819	103.931174	102.0857933	141.3808268	113.1628794	139.2700751	129.7618848	157.8980326	162.5329691	85.12279747	112.1895839	118.0549301	146.2644367
55911	APOBR	apolipoprotein B receptor	0.568312599	0.083706137	0	0	0	0	0	0	0.127615044	6.59500128	0.17731869	12.48268172	0	0	0	0	0	0	0	0	0	0	0	0	0	0	0.086088448	0	0.182274734	0	0	0	0	0	0	0	0	0	0	0	1.342828433	0	4.080853321	0	0.037643111	0	0.146097102
341	APOC1	apolipoprotein C1	1058.911754	746.2765209	805.1669672	370.8019465	721.3746725	972.0914619	569.9065131	381.4825666	520.605664	509.8471082	609.1889246	666.4934069	865.8510207	530.8480944	513.5569946	292.2890478	431.0623662	973.4643544	693.6822681	628.0562844	476.90347	456.5429401	689.2027822	1152.842412	605.733342	1038.206015	1182.65299	690.6242065	677.1219152	909.9916513	620.5169333	597.5919779	965.4245219	1021.383296	701.9272645	598.1456844	408.2714705	616.3662876	592.8288917	789.452435	1135.38225	666.1716162	585.1383195	386.4337327	647.1075027	693.0362488	575.3997876
344	APOC2	apolipoprotein C2	498.6153346	351.6089765	271.3827505	187.7473722	241.2056933	515.0910473	367.7265408	126.1415698	272.9344716	194.2038212	203.0626113	236.0231628	303.1425456	298.1354484	285.1132441	232.3556932	324.5070033	355.7014336	284.5530129	256.5214947	141.1586011	209.0870431	285.6463151	354.3640841	144.3512055	427.6454083	333.7125021	247.6213149	191.5527845	290.4800043	82.44085854	165.9485237	308.3828975	284.9125775	233.3635495	169.6885356	103.0151698	177.2661699	147.9736189	203.4169808	297.1870034	265.6647874	210.5949128	81.90367771	222.0700738	195.9331776	151.4443015
345	APOC3	apolipoprotein C3	764.4513329	578.4454249	697.7090878	437.6789643	711.8545666	1103.45466	715.3501474	340.8096768	540.4772973	565.1448545	832.6300493	617.2404528	814.0046124	468.2644017	583.927116	608.816097	445.7990679	630.8101602	493.7186229	506.5010326	225.5959822	357.5001216	456.6488967	1218.942639	431.1245689	1129.87537	637.2177681	962.6270296	561.7567424	675.4163918	455.3290351	797.62531	979.5584081	769.9444744	804.3906339	495.2137594	387.0328674	539.4905703	401.0291495	708.2773876	442.762763	1077.242585	633.8257661	377.2937258	492.3707505	381.1577786	632.7257411
346	APOC4	apolipoprotein C4	47.62222687	168.3662481	30.36308692	209.9063345	29.7648801	66.24805639	30.32308501	688.0465561	19.47554742	171.1754488	38.67415262	40.59733363	39.51873074	578.7786252	32.19172924	14.35272248	27.33783832	29.47342057	110.2717644	443.6652914	224.7565091	272.5105792	97.81776576	60.40444827	22.56776467	51.53810233	133.8002659	33.53413658	33.3301508	22.9378361	33.00083594	637.366027	35.7429625	55.06822529	32.8675593	185.1111937	25.63526598	32.03915308	43.27887567	45.01585847	41.11945473	36.14402382	37.82361749	28.32224433	41.73107473	29.07525549	34.50205689
347	APOD	apolipoprotein D	45.893605	71.18183119	83.84180653	51.09591636	93.49109412	56.64392765	51.07991445	49.77884378	47.92413075	71.06552235	59.88213178	58.69278703	52.58576229	60.79789563	50.09545474	81.43190387	68.2489189	83.02245386	66.1561312	86.79011222	69.97669878	89.24136478	86.65935022	91.22999198	70.10854945	54.61178206	94.06005375	55.1919692	82.38742737	72.74697579	68.60596456	55.58624174	95.63758259	48.90222185	31.21439915	76.53954486	69.43762957	103.6147161	45.51149979	83.28697847	61.96994822	49.17200419	82.76605055	50.45266521	50.66881428	90.60411348	62.50712205
348	APOE	apolipoprotein E	225.8875855	286.5490522	161.5870483	200.857353	201.3352657	332.0890562	146.7955694	154.165645	160.0980352	225.4334979	148.4484664	141.6601364	247.8612849	165.8973778	155.4659159	144.2339827	143.2502807	253.8816618	183.7327054	180.3145716	131.1292319	163.1729297	166.7195866	174.7128006	149.7268457	328.0708359	263.9439166	171.6032087	177.0575428	215.9375654	104.8894709	176.6280925	249.5923701	162.0949515	158.0936023	123.8266713	100.7572589	193.2592932	130.7832178	185.0945882	246.119797	171.0917067	140.3715373	84.15523769	117.6400125	170.0753425	147.1699201
319	APOF	apolipoprotein F	12.27720253	8.499098369	10.7857895	11.38238507	10.59067717	7.854722074	9.035864055	8.835948508	11.92846557	12.84044544	13.85948482	11.29527859	11.51324833	18.90625874	18.08554543	13.87878503	9.687951515	14.62069397	7.400490947	16.74356878	13.47442465	14.05773142	12.63688247	7.873078577	10.75233213	10.31645112	19.35945317	7.342894616	13.64206781	7.379456617	10.79019925	10.61104885	6.232755421	7.023010791	9.908329883	15.96760864	7.895137298	13.99314422	6.275401438	12.86937107	9.359306143	8.47108945	13.55156939	6.374552235	11.16920211	10.03920662	12.98170923
350	APOH	apolipoprotein H	28.03346267	34.15519981	41.52777779	17.20993773	19.54688014	72.09788469	38.1175505	50.60129794	31.8118145	65.51214393	38.54151485	41.71366709	44.18552079	47.6358965	25.65113982	21.39085757	17.75052716	31.34457282	25.97948204	44.76818756	34.91490369	41.33776354	50.85376959	69.8711191	22.23911448	31.77100744	44.39552354	35.31716757	32.68525475	34.80844159	36.00211039	84.0165066	27.76001653	28.57545453	30.29898399	27.64007319	25.8086412	24.82430233	24.18735934	25.74847357	38.82387679	35.77110708	31.38225868	29.79380525	24.97591695	29.32442385	43.45572491
8542	APOL1	apolipoprotein L1	47.31975624	38.86070642	24.63145864	41.97698901	32.07947737	25.0491844	18.76030196	26.29011126	36.33800937	29.78794376	35.0759112	26.65593942	36.44848163	36.73003747	47.1879073	33.49971829	22.51019679	42.90713786	28.84694932	24.14821325	39.86330263	18.90565932	30.64668878	34.69720426	24.66113696	33.62114953	39.06150725	18.93056602	37.82300382	31.61798025	36.26618234	18.81434013	18.29560441	28.69416755	22.5692139	27.85533386	16.75343676	35.67297046	23.75574267	19.90772631	31.38552353	42.94117638	32.74807083	24.75439977	16.37305474	34.03880481	28.1189994
80833	APOL3	apolipoprotein L3	0.249134224	0	0	0	0	0	0	0	0	0	0	0.090007308	0	0.435750652	0	0	0	0	0	0	0	0	0	0	0	0	0	0	0	0	0	0	0	0	0	0	0	0	0	0	0	0	0	0	0	0	0
55937	APOM	apolipoprotein M	48.75071099	29.94030722	31.06374597	37.32613776	40.29482308	30.53819651	23.92346335	23.57096429	25.00247736	24.49802272	33.81382687	45.19887462	40.14066863	41.01514758	32.65678705	40.00417925	18.68118705	35.89481244	25.50337218	26.22577847	35.91431337	26.41046858	20.18150078	31.51044934	22.81955852	21.89591995	49.19235987	22.37535409	23.92828064	19.59026218	20.85626676	29.1101882	23.45089696	38.97664178	19.40790515	22.73008334	21.1419269	23.64288057	16.11520747	22.93379055	16.30560564	28.27029585	22.94169551	20.62724315	26.09876508	23.96516571	18.20812921
351	APP	amyloid beta precursor protein	2.307503877	0.392578307	0	0	0.339416486	0.249932501	0.0111757	0	0.37621165	0	0	0.153570928	0	0	0	0	0	0	0	0	0.122485511	0	0	0	0	0	0	0.494751234	0	0.035686986	0	0.095624759	0	0	0	0	0	0	0	0	0	0.00579466	0	0	0	0.283666429	0
375	ARF1	ADP ribosylation factor 1	0.66061427	4.844037676	0.259848588	0.785884021	2.759398756	0.581723563	0.4946422	0	0	0	3.06429582	0.029906546	1.082378199	0	3.159474361	0	0	1.58617144	0	1.412293283	0	0	0.400245046	0	0	0	0	0	0	4.154715719	0	0.277573955	0	0	0	0	0	0	0	0	0	0	0	0.203424754	0	0	0
377	ARF3	ADP ribosylation factor 3	0.66061427	4.844037676	0.259848588	0.785884021	2.759398756	0.581723563	0.4946422	0	0	0	3.06429582	0.029906546	1.082378199	0	3.159474361	0	0	1.58617144	0	1.412293283	0	0	0.400245046	0	0	0	0	0	0	4.154715719	0	0.277573955	0	0	0	0	0	0	0	0	0	0	0	0.203424754	0	0	0
378	ARF4	ADP ribosylation factor 4	2.704251815	0	0	0	0	5.954721127	5.130624538	0.807266042	5.097109236	5.223658179	0	6.994697071	3.174888077	0	0	5.688793545	2.249451101	0	0	0	0	0	3.272230129	0	0	0	0	0	0	0	0	0	2.833331934	0	0	0	0	0	0	0	2.619879386	0	0	0	0	0	0
381	ARF5	ADP ribosylation factor 5	0.10867606	0	0	0	0.156779124	5.954721127	5.130624538	0	5.097109236	5.223658179	0	4.56775999	0.999118337	1.463643398	0	0	0	0	0	0	0	0	0	0	0	0	0	0	0	0	0	0	2.833331934	0	0	0	0	0	0	0	0	0	2.469527395	0.208587577	0	0	0
383	ARG1	arginase 1	3.143611465	178.7657699	123.4568525	119.9272765	100.0826446	3.960642365	4.723683016	158.604514	144.8364565	158.0434042	96.19578731	99.81026611	165.7182575	108.0333582	196.3573186	20.95125609	85.55703627	159.9812305	70.73562596	77.71884771	64.84440485	65.17175224	6.13110639	87.69755591	141.5960936	4.057261055	115.0707145	105.6908583	134.517881	2.7577806	103.4054358	68.39010636	3.114605247	129.2446934	5.633038761	86.48279678	4.321230184	144.6710653	165.624747	151.5613859	151.630182	145.9393155	185.5462511	3.608100657	4.775964502	96.07127121	173.9783917
55114	ARHGAP17	Rho GTPase activating protein 17	0.752234646	1.31234494	0	0.585544228	0.275235499	0.678755819	0.781138943	1.026396525	0.919890499	0.189704757	0.845515367	0.157201347	0.609667124	0.532416741	0.473225652	1.392337035	0.681417435	0.591756676	0	0.347429693	0	0.217095269	0	0	1.743783518	0	1.272848818	1.187020214	0.998676186	0.932030437	0	0	0.760779589	1.04779356	1.458616758	0.962033303	1.825873202	1.49628749	1.185983839	1.759357246	0	1.364530261	1.480410379	0.661349792	1.094846197	1.203888294	1.198009876
396	ARHGDIA	Rho GDP dissociation inhibitor alpha	7.347262285	0	0	0	0	0	0	0	1.164436539	0	0.239663774	0	0	0	0	7.124653921	0.202934984	0.965678596	1.571874305	0.211713798	2.029256375	0.128537457	1.834976885	0	1.68988049	3.200090277	0	0.724074828	0	0	1.213151951	0.326683884	0	1.522945687	0.209453944	0.952486612	0.825329799	3.830886621	0	7.696519429	0	0.161359113	2.789591227	13.45451711	0	0.224081579	0.725023164
9828	ARHGEF17	Rho guanine nucleotide exchange factor 17	0.98529413	0	0	0	0	0	0	0	0	0	0	0	0	0	0	0	0	0	0	0	0	0	0	0	0	0	0	0	0.385015727	0	0	0	0	0	0	0	0	3.315893802	4.11980964	0	2.468385044	0	0	3.373692947	0.042753098	0	0
23370	ARHGEF18	Rho/Rac guanine nucleotide exchange factor 18	0.056497897	0	0	0	0	0	0	0	0	0	0	0	0	0	0	1.018951423	0	0	0	0	0	0	0	0.393845076	0	0	0	0	0	0	0	0	0.440930897	0	0	0	0	0	0	0	0	0	0	0	0	0	0
8874	ARHGEF7	Rho guanine nucleotide exchange factor 7	0.109984225	0	0	0.106695792	0	0	0.118221209	0	0	0.452806101	0	0	0	0	0	0.18595287	0	0	0	0	0	0	0	0.297857886	0	0.328180652	0	0	0	0	0	0	0	0	0	0	0	0	0	0	0	0	0	0	0	0	0
1820	ARID3A	AT-rich interaction domain 3A	2.106091515	0	0	0	0	0	0	0	0	1.49321742	0	0	0	0	0	1.064560085	0	2.046997089	0	0	0	0	0	0	0	0	0.4923345	0	0	0	0	0.842050557	0	0	1.345949775	0.977000058	1.565464608	0	1.061292927	0	0	0	0.594061121	0.588159997	0.613314501	0	0
402	ARL2	ADP ribosylation factor like GTPase 2	14.93691712	7.017871499	5.819561668	0	8.082528976	8.382781807	8.20392319	7.723226198	7.418875712	8.893875594	6.394512659	5.725585042	6.745566264	8.784096992	10.67359793	6.50779886	5.389646608	8.395773067	5.650651748	5.583690757	5.582921756	5.09978941	0	9.151271429	7.697885947	8.818038023	11.33737093	7.882290692	11.39941072	7.723494744	12.2675322	7.551715436	0	8.866471153	10.41527655	7.863989103	9.070138073	8.827636287	7.761373493	6.778944568	9.474282649	0	8.095817878	6.962722841	7.888536475	8.672746818	7.904206194
25852	ARMC8	armadillo repeat containing 8	0.744274042	0	0	0	0	0	0.193853563	0	0	0	0.330456056	0	0	0.528238638	0	0	1.007659728	0	0	0	0	0	0	0	0	0	0	0	0.098876052	0	0	0	0	0	0	0	0	0	0	0	0	0	0.185935827	0	0	0	0
10109	ARPC2	actin related protein 2/3 complex subunit 2	0.097979256	0	0	0	1.129008931	0	0	0.872204448	0	0	14.01911486	0	0	0	10.23163001	2.259946929	0	0	0	0	0	0	0	4.100709158	0	0	0	0	0	0	0.851473232	0	0	0	0.223502207	0	0	0	0	0	0	0	0	0	0.789895042	1.409603223	0.862012439
10093	ARPC4	actin related protein 2/3 complex subunit 4	2.019900376	0.851266792	0	0	0	0	0	2.54449281	0	0.34959636	0	0	0	0	0.263612387	0	1.367376501	0	0	0.905102111	1.343463957	0.774930887	0.804057305	0	0	0	1.056680425	0	0.818947141	0	0	0	0	0	0	0	0	0	0	0	0	0.639351565	0	0	0	0	0
419	ART3	ADP-ribosyltransferase 3 (inactive)	1.006841097	0	0	0	0	0	0.047437374	2.490796194	0	0	0	0	0.227570716	0	0	0	0.845556896	0	1.319443274	0	0	0.683304546	2.134823051	0	0	0.341670899	0	0	1.815368616	0	0	1.797934198	4.157224453	0	0	0	0	0	2.304944355	0	1.72483217	0	0	0	0	0	1.406573879
427	ASAH1	N-acylsphingosine amidohydrolase 1	0.687200114	7.801324305	0.535775639	0	0.447970872	0	0	0.146360346	0.99818768	0	0	1.020254923	0.568644233	0.890629596	0.56542285	3.957569808	0	7.296717393	0.28397877	0	0.10156774	1.451652565	0	0	0.436361732	2.002046306	3.197442655	0.083540633	4.413176612	0.770400786	5.222741427	0.243102511	0.485515431	0.699820293	1.387624891	1.876466635	1.948926697	0.921468273	2.628383188	0.20797937	0.307656763	1.387967753	0	0.101352477	2.476199344	0	1.077892366
84164	ASCC2	activating signal cointegrator 1 complex subunit 2	1.362942953	0	0	0	0	0	0	0	0	0	0	0	0	0	0	0	0	0	0	0	0	0	0	0	0	0	0	0	0.751636172	0	0	0	0	0.635855113	0.698240915	18.36404133	1.445497436	0	1.284538416	1.06530993	0	1.330544651	11.2233122	0	0	0.884494302	0
9070	ASH2L	ASH2 like, histone lysine methyltransferase complex subunit	1.647135605	0	0	0	0	0	1.311103656	0	0	0.895526296	0	0.979054683	0	0	0	0.999156582	0	0	0	0	0	0	0	0	0	0	0	0	0	0	0	0	0	0	0	0	0	0	0	0	0	0	0	0	0	0	0
435	ASL	argininosuccinate lyase	1.037761399	0.335292931	0	0.185755549	0	0	0	0	0	0	0.201692968	0	0	0	2.99263441	7.674042085	0	0	0	1.059040045	0	0	1.949603521	0	0	4.373201773	1.991836564	0	1.08853887	3.476867103	0	0	0	0	6.875380706	0	4.779655988	4.014371845	0.110117296	4.683211262	0.021794746	0	0	0	0	0	0.019478198
444	ASPH	aspartate beta-hydroxylase	0.034785225	0.34350228	0	0	0	0	0	1.217680578	0.829172365	0.216578917	0	0	0.175948104	0	0.89123656	3.653023403	0	0	0.605927448	0	0	0	0.848290889	0	0.186621775	0.756160461	0.149447857	0	0.219940295	0.211954422	0.694970007	0	0.225417805	0.561101994	1.210054059	0	0	0	0	0	0.598503176	0.408632425	0	0	0	0	0.064783521
445	ASS1	argininosuccinate synthase 1	0.293558402	1.266274408	0.069982502	0.041900538	1.530605573	3.326154119	2.749939858	0.315333017	0	0	0	0	0	0.28052578	0.556243614	0	0	3.704701943	0.270570798	0.302710365	0	1.525468587	0.383839103	1.333660091	0.078612434	0.522427122	0	0	0.162661316	0	0	0	0.402021099	0	0	0	0.332079114	0	0	2.782279871	0	0	0	0	0	0	0
11101	ATE1	arginyltransferase 1	22.54062712	0	8.279624182	0.092984519	0.83736803	25.76575211	0	1.298210763	0	16.21871526	0	1.625374766	0	0.056051995	0.676137756	0	0	24.53372911	0	0	29.4410928	0	23.58744847	2.055912114	0	0	0.241918676	0	0	0	0	2.158969954	1.298902905	2.679926919	1.694600358	1.547323249	0	2.112226942	2.508657172	1.201020979	1.71379116	0	0	5.584974045	0	0	0
55054	ATG16L1	autophagy related 16 like 1	0.765439505	0	0	0	0	0	0	0	0	0	0	0	0	0	0	0.170305462	0	0	0	0	0	0	0	0.508915869	0	0	0	0	0	0	0	0	0	0.929914251	0	0	0	0	1.498072718	0	0	0	0	0	0	0	0.690993033
79065	ATG9A	autophagy related 9A	1.193119029	0.361811894	0.900441673	4.686825333	0.826329569	1.9808005	6.612782609	0	1.012781624	5.032056195	0	0.715481153	3.908870672	0.851666696	0	0	0	1.173949147	0	0	0	0	0	0.508472107	0	0	0	0	0	0	0	0	0	1.667043406	1.017334123	0	0	0	1.269903009	0	0	0	0	0	0	0	0
471	ATIC	5-aminoimidazole-4-carboxamide ribonucleotide formyltransferase/IMP cyclohydrolase	0.467116839	0.298128525	0.074314517	0	0.343098594	0	0	0	0.258293567	9.269686891	0.030609575	0.177620232	0.172080081	0.424873344	0.085003264	0.11569111	2.473350392	0.599523333	0.915729666	0.389818198	10.7182486	0.590381982	0.10260655	0.517043249	0	0	1.061668396	3.379634202	0.17556586	0.043136296	0.316284578	0.21135486	0.404741494	1.124628202	1.058585562	0	0.050341182	0	0.760109581	0.441540361	0.666579423	0	0.117827037	0.10863739	0.278283286	3.330326751	0
25923	ATL3	atlastin GTPase 3	1.954706093	1.559240705	2.65746139	2.628330369	0	1.931649358	0	0.672144956	0	0	0	0	0	2.474771211	4.359206108	0	0	2.002820722	0	0	3.867008348	0.817328379	4.471405967	1.021752342	0.475796767	0.688459762	0.409234683	0	0.520303938	1.677631986	0	0	1.668760979	0.574018783	0	0.047592024	0.769670522	0.230410391	1.316444234	0.18807112	0.370913117	1.988972837	0.24913074	0	0.162488158	0	0.9278564
472	ATM	ATM serine/threonine kinase	0.633859689	0	0.381259727	0.521042119	0	0	0.450246228	0	0.094356673	0.578650331	0.43069123	0	0.410288562	0.052021077	0	0	0	0	0.815834279	0	0	0.606732156	0.367038466	0	0.578966499	0	0.283978987	0.35828355	0.468500409	0	0	0.655142447	0.333235722	0.390008887	0.498789625	0	0	0.449870575	0	0	0	0.625963299	0	0	0	0	0
57130	ATP13A1	ATPase 13A1	0.098494321	3.199199917	1.095774148	0.12035546	0	0	0	0.881022684	0	0	0	0	0	0.029578462	0	0.234088342	0.068671705	0	0	0	0	0	0.839689243	0	0	0	0	0.036563488	0.058535238	0	0.56087238	0	0	0.555358702	0.011921993	0.076254588	0.736451207	0	0.330492335	0	0	0.518018422	0.38081424	0	0	0.373863412	0
476	ATP1A1	ATPase Na+/K+ transporting subunit alpha 1	0.299466958	0.639004714	0.180269482	0.02069659	0.178525935	0.155458655	0.167132758	0.71612804	0.263473102	6.454343577	0.743818139	0.207744136	0.179196779	0.164092698	1.203546162	1.135315033	0.680362738	0	0.761351248	0.179830145	0.543257829	0.429730918	0.410232364	1.062752351	0.407146345	5.42967169	0	5.427320145	0	5.091365551	2.169015684	0.849629478	0.248814766	5.740306141	0.251381237	0.479524167	2.857744647	1.151214174	0.123131083	0.070687256	0	0.247750958	0.388796128	0.209363306	0.15878615	0.105805784	4.849999369
477	ATP1A2	ATPase Na+/K+ transporting subunit alpha 2	0.244169181	0.596404399	0.168251516	0	0.145762189	0.216273091	0.12963171	0.668386171	0.267604615	0.266127634	0.658213641	0.165241524	0.226018986	0.153153185	0.903307094	0.139184136	0.412834053	0.064740398	0.646917646	0.108163279	0.149389499	0.434110156	0.457248447	0	0.225426005	0.270852303	0.036227808	0	0	0	0	0	0.232227115	0	0.013904186	0	0.154110971	0.274686118	0	0	0.100804047	0.231234228	0.301901285	0.195405753	0.193271893	0	0.663656727
478	ATP1A3	ATPase Na+/K+ transporting subunit alpha 3	0.27129909	1.358084706	0.186946129	0	0.161957988	0.240303434	0.144035233	0.742651301	0.297338462	0.295697371	0.771366959	0.849559704	0.251132207	0.170170206	1.003674549	4.050101244	0.458704503	0.071933776	0.718797384	0.727998814	0.165988332	0.482344618	0.50805383	0	0.250473339	1.084568975	0.04025312	1.520016101	0	1.059792515	2.124722551	0.881097236	0.258030128	0	0.015449096	0.430765853	0.171234412	0.305206798	0	0	0.112004497	0.25692692	0.335445872	0.217117503	0.214746548	0	0.737396364
487	ATP2A1	ATPase sarcoplasmic/endoplasmic reticulum Ca2+ transporting 1	0.144757773	0.255271928	0.412075673	0.350034123	0	0.493533267	0.256825487	0.410196096	0.392813848	0.152446067	0.180130675	0.288803358	0	0	0.189557829	0	0.111851287	0.271624719	0	0.258191765	0	0.217370946	0	0.292974018	0.53094708	0	0.294304361	0.07337874	0.22745989	0.294488002	0	0	0	0	0.419906916	0	0.622638012	0	0.692543343	0.262856213	0.21004565	0	0	0.101917041	0.199031131	1.12967528	0.013555824
488	ATP2A2	ATPase sarcoplasmic/endoplasmic reticulum Ca2+ transporting 2	0.2565869	0.886812045	0.397866167	1.489658029	1.217985377	1.175680027	0.75674531	0.444170003	0.379268543	0.147189306	0.653244755	0.278844621	0.75300747	0.258909118	0.183021352	0	0.839604984	2.000949134	0.048748659	0.382779264	0	0.209875396	0.925422185	0.334754137	0.51263856	0	0.284155935	0.070848439	0.507227826	0.483795153	0	0	0	0	0.405427367	0	1.651229311	0	0.668662538	0.253792205	0.530052075	0	0.863098565	0.09840266	0.192167988	1.09072096	0.946335322
489	ATP2A3	ATPase sarcoplasmic/endoplasmic reticulum Ca2+ transporting 3	0.172408348	0.246469448	0.245157063	0.190478806	0	0.225878627	0.204425536	0.20372682	0.242576347	0.654727116	0.173919273	0.278844621	0	0	0.183021352	0	0.107994346	0.262258349	0	0.153790815	0	0	0	0.282871466	0.29523741	0	0.284155935	0.196722382	0.219616446	0.284333243	0	0	0.020057892	0	0.296864487	0	0	0.03958399	0.232880869	0.200063899	0.530052075	0	0	0	0.192167988	0.185130729	0.93324694
495	ATP4A	ATPase H+/K+ transporting subunit alpha	0.244309903	0.215010754	0.177106859	0	0.153433883	0.152731311	0.136454431	0.175970158	0.208089033	0.124493409	0	0.173938446	0.176052976	0.161213879	0.312790558	0.146509616	0.08972422	0	0.215585651	0.113856084	0.121875202	0.139559355	0.103976949	0	0.237290532	0.257423503	0	0	0	0	0	0	0.179643385	0	0	0	0.162222075	0.289143282	0	0	0	0.24340445	0.317790826	0.205690266	0.156000428	0	0.235562664
498	ATP5F1A	ATP synthase F1 subunit alpha	35.17831365	10.35670774	28.0331019	29.89961472	23.94552815	20.66935967	15.78888889	30.12031519	33.73458343	21.42843673	12.28375232	23.01709781	29.74221204	17.44709066	21.18989641	24.30594276	17.9087639	22.80424088	11.33281371	19.09846208	5.459539644	12.52603879	17.52799337	12.79596538	10.72059993	10.46456972	8.914273996	9.628381282	6.373059759	7.744023539	8.943770818	10.83413982	4.998000962	13.67239932	18.71617975	11.76789509	8.173002624	8.530429624	11.1515211	9.946341526	9.783235855	17.22839288	13.35610181	12.93498565	5.677461423	8.079961861	8.579023669
506	ATP5F1B	ATP synthase F1 subunit beta	3.87036288	0.392224192	6.551847543	1.379697781	0.967263096	0.133173974	0.443255708	2.374904897	0.356554289	0.478510158	1.543263295	0.632535185	2.95159389	0.135598026	4.625482001	1.046232393	0.107972925	1.654667665	1.336746884	0.136042783	1.632641274	6.037289168	26.77474357	0.109267064	0.462354895	0.058387503	0.087682998	0	6.630127989	0.942564474	7.225374583	0.02487136	2.556847393	2.098352503	0	2.539006612	1.224923391	1.994839595	4.959290365	0.264211909	1.119930676	1.111606775	0	0.190920318	0.035692475	3.899681347	11.87924649
513	ATP5F1D	ATP synthase F1 subunit delta	10.61246176	0	8.720514617	0	9.914305095	0	9.208671265	27.79888477	12.06880195	9.072262879	8.696054725	13.9225887	11.71270471	14.52633494	0	0	32.32679371	16.19592897	9.288872246	0	16.90330225	16.11627823	21.72335843	6.082962752	0.346375113	0	0	26.85065769	6.496771509	0	0	30.41611826	6.739644112	12.65621496	0	34.59297334	7.21049332	8.010961808	6.86154622	7.739157105	11.53666975	8.659712241	10.9060272	9.741049258	10.0233756	29.31601448	12.63208686
10476	ATP5PD	ATP synthase peripheral stalk subunit d	7.582839814	0	0	0	0	0	0	3.734405961	0	0.669582227	0	0	0	0	1.209722058	3.70664788	0.196446535	0	0	0	0	1.652072929	67.53207128	0	1.365369158	1.642493796	0	0	0	0	0	2.896492024	1.743306519	0	0	29.71503135	0	0	0	0	0	0	2.602313614	0	25.84441459	0	0
539	ATP5PO	ATP synthase peripheral stalk subunit OSCP	23.04494626	0.205715704	20.10930712	1.55211682	1.101584871	0	0	0	2.039542881	0	0	1.049613877	33.59275256	0	0	3.60311394	0	1.801268717	0	0	0	0.582529021	0	0	6.797988017	0	5.783522706	4.642447356	0	0	0	0	0	0	0	0	0.334368589	16.42733781	0	1.952639043	6.589861907	1.284106698	0	0.892492235	0	0	4.643681759
23545	ATP6V0A2	ATPase H+ transporting V0 subunit a2	0.090744183	0	3.286670409	3.109504881	0	0	0	0	0	0	0	0	0	0	0	0	0	0	0	0	0	0	0	0	0	0	0	0.185246792	0	0	0	0	0	0	0	0	0	0	0	0	0	0	0	0	0	0	0
9114	ATP6V0D1	ATPase H+ transporting V0 subunit d1	0.298141293	0	0	0.21096505	0	0	0	0	0	0	0.716903232	0	0	0	0.125999519	0	0	3.730425846	0	0	0.470906393	0	1.799937694	0	0	0	0	0	0	0	0	0	0	0	0	0	0	0	0	0	0	0	0	0	0	0	0
523	ATP6V1A	ATPase H+ transporting V1 subunit A	0.215356457	0	0.093733818	0.119057075	0	0.589080615	0	0	0	0.059935992	0.763228471	0	0	0.218106562	2.583372919	0	0.294267517	0.44385877	0.505341792	0	0	2.159889278	0.118323579	0.091847081	0	0.92011822	0	0	0.106818267	0	0	0.039164077	0	0	0	0	0	0	0	0	1.255310243	0.155488397	0.383932793	0	0.663623825	0.60372377	0.768257188
526	ATP6V1B2	ATPase H+ transporting V1 subunit B2	0.056229401	10.71587451	0	0	6.643102809	0	2.345393506	7.139233099	0	0	9.790001427	7.096591297	0	0	0.037003499	8.939223815	4.264040236	11.71400734	6.445583979	7.213537867	8.097948034	7.541288131	6.700612391	0	0.119891688	0	0	0	1.880866667	0	0	7.93982679	0.881344637	6.394354182	0.908932	0.120609037	3.959668296	0.26159646	9.542734366	0	7.356629823	3.420863922	0.395436438	3.185401751	6.025594847	0.466591648	1.436743263
8455	ATRN	attractin	8.666097009	12.26900593	6.933716093	15.12220357	10.38033592	8.885657195	6.010233546	14.95227553	10.79238901	4.530303951	8.899357248	9.303575337	11.14062746	9.22697299	13.44546957	4.314933783	5.931249649	10.34468658	9.381877755	9.645547654	8.450020063	9.257004024	9.139429325	10.36815255	8.540449283	6.819820968	7.396831787	8.626405368	10.45450754	9.708999409	9.690719014	9.054830887	12.43831657	8.832652045	9.847570576	9.574631126	8.578844994	10.22316518	9.983528573	9.845246072	9.022594111	12.13537582	9.661905318	11.40845401	7.645525753	10.96168242	7.893317253
563	AZGP1	alpha-2-glycoprotein 1, zinc-binding	71.94324091	68.30411295	52.74266712	89.59200185	88.52739835	102.8387888	75.51844334	75.49131602	87.56783749	130.5237979	106.8293063	72.64818518	89.0657965	92.11791765	95.4402492	72.75519783	41.98451466	84.89106798	56.2522197	94.65790051	63.37054603	46.36498647	179.4634157	82.29154316	151.6137243	80.00876942	74.25728598	65.42369612	67.84390165	68.46472275	77.03515455	71.86058414	83.30228688	81.37601981	65.86954102	88.96918317	72.47370884	138.0239881	61.48383668	92.15180197	38.51808617	78.00106597	96.57043233	78.81367021	57.81958443	65.2505082	56.96245441
567	B2M	beta-2-microglobulin	1.240514415	1.764694206	0	0.752182604	3.623515546	2.360480826	6.054587219	0	0.930140027	6.743092491	0.259152587	0.545397421	2.154262197	1.187035839	2.474672174	6.364849255	0.208747348	1.275065369	0.313070605	0.290928111	1.0657435	0.697162584	0.229602546	1.506706062	1.602292768	1.889386267	2.156074542	8.858552271	1.055382608	1.704423289	1.273683359	0.792752344	1.791664233	0.493951055	6.052684779	1.271156469	8.191822093	1.589813001	0.324963228	2.696933593	2.319994124	0.929839395	0.518064165	0	7.615016276	9.644973735	4.829905451
11041	B4GAT1	beta-1,4-glucuronyltransferase 1	3.082493593	0	0.193087728	0.282888212	0	1.028371734	0	0.240606215	0.63322371	16.97429286	0	0.421307135	0	1.007022505	0.450895804	0	0.940904251	0	0	0	0	0.080942386	3.331796435	1.334559089	0.311205606	0	0.759225833	2.11903773	1.794380767	1.015095328	0	0	1.417049123	1.429733801	0.103176077	0	0.15488268	0.925687329	1.263797236	0.336157525	0	0.218248256	0.644790713	1.62834852	0	0.52763886	0
9532	BAG2	BAG cochaperone 2	18.98328443	19.36188664	0	0.201144083	13.30207266	0	9.994236004	0	10.27877542	8.00004178	18.66466956	0	11.54107559	0	0	0	11.60488768	7.609979651	0	0	0	0	0	28.78337715	28.19397604	20.72252081	22.06722205	17.34301675	18.97997625	18.90976657	21.39590462	17.44345411	24.9401537	19.16871191	0	17.5691058	14.06286806	18.60344386	17.26096698	17.2595017	21.1428059	17.94470999	24.35409551	14.92683386	23.08571265	31.79501095	16.32847023
9531	BAG3	BAG cochaperone 3	0.556794484	0	0	0.381811186	0	0	0	0.129151872	0.642316929	0.370345219	0	0	0	0	0	0	0	0	0	0	0	0	0	4.846326977	0	5.222608407	0	0.242917495	6.066633057	0	1.263511091	1.281776451	0	0.601623951	0	0	0	0	1.103112048	3.744968003	4.172822364	0	0	0.475634188	0.501395828	6.114897651	0.558372278
10134	BCAP31	B cell receptor associated protein 31	7.032217573	6.331663447	0	37.26184809	76.17629181	0	0	8.497012734	13.34975039	7.263521341	73.17179902	0	7.722621751	0	0	0	5.790971997	45.29846936	29.90622535	9.109836278	0	0	0	1.750050266	0	0	29.79561656	0	0	0	0	0	0	15.19174124	0.701012696	92.00339863	89.8309359	17.89323454	0	19.68269143	0	0	0	0	0.640193548	27.29509066	0
590	BCHE	butyrylcholinesterase	20.87932976	6.64336459	14.99252285	11.58367332	12.65599251	9.387916855	5.004050003	10.5999275	9.665549209	5.713988575	8.124492011	3.830556803	9.524532687	4.503577985	19.8677481	8.869670007	2.895066382	16.1653701	8.618242784	6.227851878	6.884094805	9.261806802	9.27058094	4.261980319	7.377909994	4.033115392	6.689272673	7.180378275	7.393659126	4.307208961	4.484605622	1.480593848	64.48725602	5.274625773	5.827442505	4.561821789	5.65879008	5.011498734	6.035275444	8.110176416	5.607148793	4.146731106	5.813298724	4.212642303	3.863456261	2.601464918	5.595709536
594	BCKDHB	branched chain keto acid dehydrogenase E1 subunit beta	3.674164758	1.138810363	0	0	0	0.727522603	0	0	0	0	0.299201394	0	0	0	0	0	0	0	0	0.462177096	1.690508021	0	0	0	0	0	0	0	0.639404796	0	0	0	0	0	0	0	0	0	0	0.17453483	0.571394336	0	0	0	0	0	0
10295	BCKDK	branched chain keto acid dehydrogenase kinase	1.131497721	0.798862566	0.492979631	0.879653004	0.840952128	0	0.652256491	0	0.635505764	1.351723687	0	0.879349102	0.676977252	0.948176062	0	0	0.620521848	0.800159887	0	0.734069387	0.646402166	0.597661362	33.09291077	0.502682846	0	0	0	19.91418049	0	0	0	0	0	1.358843895	0	0	0.51701939	0	2.033689332	0	0	0	0	0.849284977	0	0	0
9774	BCLAF1	BCL2 associated transcription factor 1	0.079692756	0	0	0	0	0	0	0	0	0	0	0.088276771	0	0	0	0	0	0	0	0	0	0	0	0.165411107	0	0	0	0	0	0	0.124185976	0	0	0	0	0	0	0	0	0	0	0	0	0	0	0	0
635	BHMT	betaine--homocysteine S-methyltransferase	3.97406245	0.210611444	0	0.523605431	0	0	0	0.063734092	0	0	0.590723012	2.398815994	0	0	0	6.924955617	0	0.235455319	0	0	0.374910457	0	0	0	0	0	7.644284808	0.26993449	0.158494995	0	0.066701943	0	0	3.013937073	4.732990877	0.209288283	0	0.132505677	0	0.197784013	0	0	0.108216246	0	0	1.133560094	0.174313786
23743	BHMT2	betaine--homocysteine S-methyltransferase 2	0.117536093	0.220184691	0	0	0	0	0	0.066631097	0	0	0	0	0	0	0	0.224676422	0	0	0	0	0	0	0	0	198.1264712	0	0	0	0.110951437	0	0	0	0	0.148645074	0	0.10353882	0	0.138528662	0	0	0	0	0	0	0	0	0
80114	BICC1	BicC family RNA binding protein 1	0.164658111	0.482539745	0	0	0	0	0	0	0.51765527	0	0	0	0.077486747	0	0	0	0	0	0	0	0.310196539	0	0	0	0	0	0	0	0	0	0	0	0	0	0	0	0	0	0	0	0	0	0	0	0	0	0
637	BID	BH3 interacting domain death agonist	0.390845201	0	0	0	0	0	0	0	0	0	0	0	0	0	0	0	0	0	0	0	9.025109362	0	0	0	0	0	0	1.684126447	0	1.05441636	0	0.105937473	0	0	0	0	0	0	0	0	0	0	0	0	0	0	0
641	BLM	BLM RecQ like helicase	0.075133403	0	0	0	0	0	0	0	0	0	0	0	0	0	0	0	0	0	0	0	0	0	0	0	0	0	0	0	0	0	0	0	0	0	0	0	0	0	0	0	0.097526207	0	0.156032662	0	0.08602424	0	0
642	BLMH	bleomycin hydrolase	4.619613433	2.054898411	3.077170809	2.987177066	3.048963967	0	0	0.075542873	0	0	0	0	3.485639797	3.551148948	0	0	0	0	0	0	3.584674168	3.432563923	0	0	1.732948183	0.213067938	0.610518245	1.314023659	0	3.081723084	0	0	0	0.199231972	0	0.122208325	0.405475037	0	0.047219364	0	0.764212136	0.600087538	1.884064866	0.330017305	0	0.366165931	0.20683652
282991	BLOC1S2	biogenesis of lysosomal organelles complex 1 subunit 2	0.256118963	0	1.812183452	0	0.604631041	0	0	0	0	0	0	0	0	0.716221865	0	0	0	0	0	0	0	0	0	0	0	0	0	0	0	0	0	0	0	0	0	0	0	0	0	0	0.508364603	0	0	0	0	0	0
645	BLVRB	biliverdin reductase B	10.79653178	17.39513437	0.634741861	11.37202192	22.46048438	6.208526359	11.24402186	7.208886314	17.65583362	14.26909998	9.672960046	0	3.986617472	11.75362067	5.958416865	2.898371583	15.78554447	12.32646712	1.55475187	29.76996724	1.650425274	3.00049032	7.829447578	0.420728641	0	0	0	0	9.436142608	2.874542598	1.806593221	2.13799023	0.109773056	0	0	5.778611336	13.56937905	0	2.302274512	9.191380865	0	0	22.45389536	3.850090575	7.699417204	0.941113022	0
552900	BOLA2	bolA family member 2	1.708542528	0	0	0	0	0	0	0	0	0	0.235270659	0	0	0	0	0	0	0	0	0	1.517174849	0	0	0	0	0	0	0	0	0	0	0	0	0	3.478315196	0	0	0	0	0	2.173214484	0	0	0	0	0	0
669	BPGM	bisphosphoglycerate mutase	8.741850316	0.186101714	0	0.100722508	0	0	0.086350613	0	0	0	0.324485555	1.602487703	0	0.216094307	0	0	0	0	0	0.086547917	0	0	0	0	1.191806309	0.22033342	0	0.039365223	0	0	0	0	0	1.471542774	0	0.181034879	0.296786119	0.356378278	0	0	0.105266098	0.189299471	0	0	0	0.481963288	0.26604709
682	BSG	basigin (Ok blood group)	0.285180159	0.179649053	0	0	0.281898553	0.337309773	0	0	0	0.577403592	0.399897895	0	0	0	4.861689826	0	0	0	0.715380089	1.416531414	1.138177774	1.526666581	2.748719616	2.221256403	3.255567339	3.21537838	3.407439947	3.207353544	16.28235485	0	1.82045356	1.798223678	0	3.66804165	3.134434208	3.264503111	2.556501125	1.857610221	3.622173663	2.365244989	7.115530684	4.927061807	12.22955057	5.790496137	2.640623848	3.416806076	3.643614526
683	BST1	bone marrow stromal cell antigen 1	0.224184796	0	0.340460985	0.549668481	0	0.902424538	0.110809826	0	0	0	0	0	0	0	0	0	0	0	0	0	0	0	0	0	0.955436642	0	1.7305498	0	0	0	0	4.312548602	0.718166706	0.299843864	0	0	0	1.456149772	0.323201998	0	1.644290444	0	0	0.054577928	0	0	0
686	BTD	biotinidase	10.91343876	36.4941495	11.96939885	11.08303412	10.80015933	24.59449743	7.826231343	8.154913396	7.728685461	16.09509882	11.67087577	10.52239791	34.07280528	15.67140171	12.87927918	44.14220492	7.725698505	11.37013577	14.40266479	16.30687617	14.40215292	18.86863737	11.77678775	17.04976907	19.80046449	31.31795162	40.16147486	18.61528677	26.8343564	16.31726403	24.4147965	6.459681799	43.90487229	45.62757878	25.43527378	6.533470576	31.61778661	18.91693866	41.11481043	36.14779564	30.7046215	34.77256614	44.52555885	40.35665514	17.83410027	8.224515348	10.162415
689	BTF3	basic transcription factor 3	3.600886916	1923.808493	0	3.125098184	0	1.850805014	4.861896006	3.678289789	3.314084561	0	3677.804678	0	0	0	0	0	0	0	0	8.270673322	0	0	0	0	0	6.751037534	0.203291244	0	0	0	0.237296106	0.154878163	0	0	0	8.45314974	0	0	0	0	0	0	0	0	0.125396311	0	4258.027495
701	BUB1B	BUB1 mitotic checkpoint serine/threonine kinase B	23.80159117	31.67597557	12.68091808	17.67698003	26.67395516	20.71370262	22.61553867	16.81893483	15.92833717	20.0665284	9.004769091	14.40246246	12.49151955	22.80223005	17.68221572	26.98337777	15.03856619	22.06513182	28.30979877	27.57440364	16.30742358	12.12353899	16.46108226	17.34929046	0	28.46462323	11.89961141	7.664298651	21.94615352	21.86898641	12.62126483	10.82671856	16.37412827	18.43672341	22.16779435	13.96986056	25.2743794	24.36289508	9.773900422	7.465475904	26.17891019	15.82085529	22.15034802	6.277618287	21.75317285	12.1181587	20.15785873
9184	BUB3	BUB3 mitotic checkpoint protein	0.071616548	0	0	0	0	0	0	0.318102655	0	0	0	0	0	0	0	0	0	0	0	0	0	0.478202712	0	0	0	0	0	0	0	0	0	0	0	0	0	0	0	0	0	0	0	0	0	0.18528791	0.046144191	0	0
28970	C11orf54	chromosome 11 open reading frame 54	1.132277944	0.54741025	0	0.140730143	0.648984695	0	0	0	0	0.234561242	1.345200629	0	0	0.511462872	0	5.916472194	0	0	2.48908741	0.302665205	0	2.043366284	0	0	0	0.231594427	0	0.244460646	2.32833842	0	0.179941974	0	0.33157844	0.293148882	0.228825528	0	0	0.528717524	0	0	0	0	0.257118207	0	0	0	0
124944	C17orf49	chromosome 17 open reading frame 49	0.738739798	0	1.28220466	0	0	0	0	0	0	0	0	0	0	0	0	0	0	0	1.576279719	0	0	0	0	0	0	0	0	0	0	0	0	0	0	0	0	0	0	0	0	0	0	0	0	0	0	0	0
712	C1QA	complement C1q A chain	70.29075779	60.47623527	66.9618661	64.04754521	63.16262323	71.80559295	57.6169483	58.61129734	86.77275004	75.87314332	63.34417156	51.37258307	71.05199741	66.01301609	66.54368963	71.44459987	47.96880937	98.54318078	54.74929652	87.13069253	82.34623528	70.00486503	81.24212073	37.58133971	19.79281369	75.67231804	56.06988465	50.61099441	38.04079237	17.06028942	46.72179419	44.28701078	45.2176051	73.64223763	53.55747075	55.76616343	28.77017911	55.46354593	58.90938206	53.89200007	34.73113937	62.85215124	11.44626111	18.68112081	43.66945248	48.35077243	25.75179038
713	C1QB	complement C1q B chain	47.85097689	70.36711663	39.96346285	64.22635095	64.00503801	67.09835228	52.37727356	67.20908787	71.05489822	50.09338306	75.43947035	59.04606529	56.67055392	67.36443567	86.74046993	104.6035855	60.34724048	83.03453488	50.30753392	61.44269872	70.96764273	48.15960746	89.0690554	72.6806844	92.4525367	73.9695453	107.6382696	91.86061165	93.91641504	86.73880367	97.20867464	68.67308944	86.99608609	77.71846585	84.58791106	87.67711366	68.06324022	79.84658001	84.31761604	86.44254744	97.5430657	69.14641802	83.9536815	73.81116005	67.39284113	94.77716297	84.53122428
714	C1QC	complement C1q C chain	45.06074466	57.48770769	25.00482551	44.83810198	54.51295852	45.23398012	35.07382435	54.62621143	53.49592853	29.90959647	41.65777196	51.77532976	35.19079627	45.50284677	32.62829599	78.51034664	57.25154466	47.86353762	24.25578714	46.31338494	20.79580457	42.2540432	39.19359717	41.79783628	51.26559562	45.46830175	52.60483675	59.6874626	50.57625684	67.57889981	97.71950722	65.06624387	67.39395755	51.92137242	63.21872833	71.0368705	45.2337346	60.42942674	62.81638716	74.26598364	56.05635453	69.92329566	61.98626819	79.66756307	45.46932343	57.52171387	70.73268553
715	C1R	complement C1r	15.95887075	16.81555921	15.9327544	12.94081566	21.25739902	18.84168524	12.23934144	19.14239279	20.81208648	17.47870787	16.5399333	17.6745759	16.54553206	21.62721829	25.85813043	34.90854051	20.29333169	23.26035532	10.48011968	11.27835179	17.61190988	13.18072592	21.69650549	18.47965582	20.82333056	18.5287639	20.37424484	20.01431885	20.86516914	19.1209912	21.73762869	14.91117291	15.52006536	18.24018816	18.95255144	19.11319849	16.04596704	21.43539175	19.48703938	16.95028007	15.87369153	19.28001749	18.14577606	19.16447291	16.64933421	18.83813066	19.44238711
51279	C1RL	complement C1r subcomponent like	4.180404337	5.722562666	2.5665551	92.14098144	3.400111835	6.830794495	3.08463591	3.673733178	104.166728	1.966466671	40.33892782	5.127377413	126.3039507	4.136260124	40.91211914	111.347997	2.776351177	143.0653039	0.763971342	43.0811629	1.125185927	2.145374295	74.75091933	120.3435495	113.2708513	3.80540259	4.304773815	97.74547353	62.50111466	31.89438242	4.485847918	77.14579442	3.465616172	109.8448685	26.92565205	69.5536728	54.81369475	4.696939397	3.822235467	84.73044943	61.32997888	4.64830605	6.224364732	4.691124043	80.53560353	4.460770231	43.5702091
716	C1S	complement C1s	35.44616349	46.01855596	34.8523076	42.97066817	52.70964847	49.15811317	29.33139895	45.16918317	42.03163076	45.50771483	40.86906362	42.04810601	35.4852076	55.38557192	56.60739948	55.56947702	45.95742657	63.55545091	32.87772754	40.79557558	38.38700181	32.08962272	50.90899923	36.73307743	37.01907484	36.53095371	47.1277411	43.6100476	48.36339789	43.75197227	42.7585482	38.45699776	35.32632748	43.29725335	45.33395277	37.47992312	31.94761646	43.32400248	44.24888645	36.50504145	45.76042313	35.71808798	31.70462219	35.76279481	33.67193337	38.97352873	41.56862684
717	C2	complement C2	12.72393813	16.73069746	15.26611133	13.64923408	17.99418747	22.55575203	12.9186316	22.47894854	12.35781377	13.88341881	17.93497275	14.18208756	38.28648829	21.29404976	22.95732352	20.3131525	18.02107825	110.2156312	10.12328104	15.48001413	10.83264772	19.99358308	18.54669685	15.77222012	13.57442384	15.69980673	31.64606685	12.79376247	21.75032676	13.93632757	12.48443536	13.49665286	12.24188461	10.58789495	18.97277649	12.01879019	20.01313339	14.70742455	13.06251751	13.61417732	23.56192452	19.80559181	15.08708113	15.58645961	13.33288701	15.54594355	16.48474802
54976	C20orf27	chromosome 20 open reading frame 27	4.202419746	0	0	0	0	0	0	0	3.007279403	0	0	0	0	2.90258769	0	0	0	0	0	0	0	0	0	0	0	0	0	0	0	0	0	0	0	0	0	0	0	3.33926065	0	0	0	0	0	0	0	0	0
84281	C2orf88	chromosome 2 open reading frame 88	4.208306065	0	0	0	0	0	0	0	0	0	0	0	0	0	0	0	0	0	0	0	0	0	0	0	0	0	0	0	0	0	0	0	0	0	0	0	0	0	0	0	0	0	0	0	0	0	0.782003451
718	C3	complement C3	896.3069538	1006.346432	724.5831613	614.9644688	861.5053518	1109.977043	788.33185	860.4810891	790.638887	932.627241	752.4211679	880.5273465	846.6972794	1037.546651	1060.925461	707.0824613	769.8532264	1145.676208	702.9467991	752.4531861	920.3329412	833.2218566	953.1510404	775.4130321	813.3115288	970.9962821	739.1351052	779.9200917	876.2795307	639.8357767	886.8935949	890.1815511	596.7614836	981.9821043	925.5522202	700.98403	817.3662414	932.696052	845.5966151	802.837939	915.348999	841.4166644	824.3366834	826.6291993	649.789428	722.8333063	827.7574456
285237	C3orf38	chromosome 3 open reading frame 38	1.830833236	1.603303722	0	0	0	0	1.50490281	0	0	0	0	0	0	0	0	2.417885313	0	0	0	0	0	0	0	1.345572248	1.739767659	0	0	0	0	1.958732171	0	0	0	0	3.529953591	0	2.251312614	0	0	2.231404933	0	2.214581041	1.620841543	0	0	0	0
720	C4A	complement C4A (Rodgers blood group)	173.7082913	197.9354997	118.9543053	140.2913367	264.5747548	164.8638187	158.9356293	179.3553559	217.2709217	199.3587853	172.1003125	150.3591996	178.4667595	210.4374479	231.2717829	159.0402603	111.3812159	342.3932279	188.7029138	191.4328217	195.0455401	144.8646586	201.8630324	147.1228237	186.410799	137.6285298	139.2662202	102.846866	235.4089206	144.2697376	231.2000947	186.9451569	74.04402448	133.6447273	177.6671946	122.8555564	136.649197	128.1305575	180.56437	142.3756959	180.8800627	164.81495	135.0430412	150.0603069	143.1990657	131.0656999	104.915952
721	C4B	complement C4B (Chido blood group)	177.0243363	207.5461699	119.7406854	145.0961826	278.7666522	172.0458622	167.0777777	183.7597809	228.5664525	206.2134669	180.1645966	150.4005919	189.420082	217.9732424	245.6508514	156.2874627	115.1959066	350.2643127	196.9113412	198.8927109	195.9388423	150.8499802	206.3818827	162.5922882	199.6369416	147.6241068	153.800757	114.4216866	236.1036794	152.5407573	252.0410111	201.4805338	79.817309	149.0511553	181.6049459	130.732782	142.7799139	138.3418952	191.8686894	150.1125762	201.9782962	174.6279658	143.0744405	157.4576659	152.9357105	137.3325093	112.1913074
722	C4BPA	complement component 4 binding protein alpha	101.6052985	113.362248	87.30796913	123.5870279	128.7348695	120.1900809	100.2950477	166.7390381	112.6474482	116.2521558	85.73319229	122.7827228	100.7009216	120.6466082	119.9478055	86.95556653	97.7150798	101.2391812	96.46809547	103.5763655	59.49415213	70.94517671	145.0781299	173.3620234	119.5525743	151.9911943	110.3557974	158.1289534	128.6092735	161.6439996	176.0417655	117.0202759	182.1514405	147.2295977	201.0233615	138.1464442	227.0296121	198.825789	173.4236006	114.8813696	138.8068215	184.7583604	283.3081891	128.8944955	173.6378901	200.7258696	176.9382944
725	C4BPB	complement component 4 binding protein beta	5.635163508	4.771123986	5.487440474	6.112370207	5.024773253	5.128180452	2.915877716	5.261402213	5.928769374	4.025488837	3.239179629	4.061473248	3.346116054	4.017245934	3.868140333	1.786259152	2.939116819	3.91171918	2.253774091	2.432514719	1.012348385	1.387000115	0.787327599	3.690358343	3.750287118	2.108616875	4.205521492	2.044998213	3.315532071	1.993864097	3.661595266	2.230223014	2.088245432	4.087662967	5.420265574	3.040502614	3.304813665	4.620412263	3.29430728	3.715075592	3.736079505	3.092103533	4.011908482	3.006527191	3.642239672	3.104905157	3.360470399
727	C5	complement C5	37.43738383	38.2591022	38.74975537	36.86246042	35.29958029	38.68827347	42.57439304	40.82176109	37.90526129	38.078598	37.50308371	25.38710691	35.10426081	44.79636855	33.49886054	36.1667407	36.39891184	54.2368	34.03388331	46.26759637	35.31194031	37.73536675	44.01283951	36.44086398	36.84515186	35.02109269	36.09393731	30.056885	30.04891558	31.15185763	33.80691032	31.04808403	35.61317725	28.38291044	43.16098022	32.33885247	35.14211015	38.97281979	32.11635772	37.70868622	36.84699487	45.53821573	41.08750575	26.4399894	28.41622212	39.54948214	32.78830451
729	C6	complement C6	10.48542062	10.4781679	8.298365428	11.98433053	14.3355187	11.47397454	10.67872529	14.69104563	13.33951024	13.78939896	10.14815186	10.46088979	10.59774022	15.38184779	13.69558641	17.40880815	10.60316423	14.79298802	10.80315223	22.66866135	16.66686489	12.1355033	17.53408157	20.51833577	21.94254603	14.25122871	17.50727954	11.33064538	18.83015718	12.78912812	13.05264051	15.1973687	11.19497451	14.08290734	17.14444061	13.99959683	13.56691255	17.19908053	15.28316022	15.88707561	29.77690183	15.00536528	24.13813787	11.5062775	15.05412052	31.18978306	15.48363854
730	C7	complement C7	18.25182591	14.77354927	18.35214164	18.39779757	16.98688768	19.17581188	16.67425711	23.89873078	14.6553563	25.62145929	23.24823568	14.59240819	21.41926837	9.815488177	22.72063052	20.21369825	17.93151152	25.14707557	20.5268914	20.54927284	12.66459378	17.55741623	24.66543825	17.27366571	24.59095376	23.79545455	17.37304799	18.8219372	28.24234469	26.4968484	27.50142296	22.34026591	30.24000019	16.56986681	22.62364988	20.44536748	21.34097812	27.23760529	23.5723013	19.95631086	24.02763604	23.79497398	21.51635376	29.78774421	15.37565427	31.23881966	15.71387964
731	C8A	complement C8 alpha chain	647.4597999	174.2494606	599.1378476	354.4841012	28.92582141	519.8862921	211.1387352	546.8221387	60.78573883	181.0785605	409.5750492	305.6460369	357.3304343	127.8836792	355.3444752	11.89337267	235.9911829	122.2735408	442.7718651	199.4083757	343.4722962	324.9628056	325.4766244	543.6305645	369.4648934	286.0924797	808.8741255	305.5762027	14.41491723	7.168179087	76.48816516	287.0709769	14.32305252	856.9219511	13.37752195	543.4109471	29.7020108	709.6412841	11.76627728	132.1760696	683.7583215	292.5388916	475.8457292	572.2322702	507.6097006	70.21471982	451.2778816
732	C8B	complement C8 beta chain	29.02933003	30.52196202	27.95482142	28.01988587	35.55752264	43.47996279	32.98073149	37.06258032	37.16003554	35.51641631	27.37536291	27.60258682	37.50314586	44.25175076	38.4976797	36.46810608	23.43392302	43.66667642	24.06955894	27.01295559	29.52876441	26.52847912	34.04818111	25.51865232	25.27938153	26.40391907	33.20223862	27.88821113	35.08746179	25.94844209	35.77858462	27.44861208	17.02379491	36.68458353	33.68000955	27.45964142	30.2785781	28.86907538	26.82719641	32.58458175	23.5351163	35.42199367	36.57799129	17.94633198	27.11606576	30.89183747	26.12272415
733	C8G	complement C8 gamma chain	26.95196065	27.29627701	77.32335226	70.92225811	24.97349121	22.56288317	19.29197922	20.63996237	52.90512736	25.10160342	26.99244159	26.59012955	26.99001034	29.37634234	29.01251972	26.42771056	14.48989711	30.385278	16.77001146	19.6618145	24.45901875	18.89619859	31.98183247	27.11722269	24.49906324	28.76518979	35.45479853	26.52111664	36.5889221	22.48891437	28.39489818	21.55922699	22.32446213	13.84731817	21.23918163	17.85216264	30.0894053	26.26483636	34.42614959	25.11032103	24.69042254	25.00720793	24.74761628	18.25973441	28.14588418	26.59584263	25.72658345
735	C9	complement C9	42.80893576	62.60963656	45.83888106	55.33162768	76.92418406	66.63664094	75.46789285	84.95613387	71.77620986	103.3737502	51.59286761	40.96658657	51.99421308	103.7734493	94.67084771	88.74072027	62.02235619	73.16844584	43.8178712	75.48914674	87.66346107	66.71675485	59.10471431	44.88915914	64.45535171	52.92787711	51.62130149	42.10415868	104.601047	38.9355443	78.10794125	70.32259837	20.74059216	44.45387008	73.53370782	47.61849288	30.73571735	72.74982759	55.16319058	50.58139323	50.9540527	70.43119661	50.99298833	37.80388673	60.45095025	68.95468702	53.89331822
84267	C9orf64	chromosome 9 open reading frame 64	19.47885701	7.023678797	0	3.891797909	0	8.819371354	0	21.02865932	0.374010574	0.470538717	0.988263549	0	0	14.16669102	2.539671783	0.72376392	7.813498247	0.087782437	0	0	0	0	0	0.648983392	20.16289923	17.43746453	0.87339847	12.44200485	17.09958989	2.489959782	13.18130316	2.08466075	1.168698485	11.30337088	13.9324919	14.78559216	0.201465248	0	7.118576505	14.09447048	6.064146913	13.47246667	17.31017876	7.525139851	0	18.08301134	15.05189493
759	CA1	carbonic anhydrase 1	2.557224544	10.15411914	4.88204643	4.076728755	18.7292502	1.237386928	4.203841101	12.12284156	8.342820331	5.764657112	6.53801145	5.651231441	5.820939788	9.187011346	5.017178721	8.166269217	5.422927886	4.439380336	10.85120753	10.0003098	0.153605665	2.375957088	6.68640809	122.7947528	10.09213186	3.872622675	2.962717232	2.580344623	5.932281695	6.603752901	0.142338908	2.480621528	0.843411606	176.7726324	5.206303713	7.906748627	6.884296397	11.5521207	7.073253138	1.727652063	6.60323139	2.71267934	2.05755977	12.99968784	4.20235758	3.30951383	7.274837786
760	CA2	carbonic anhydrase 2	5.736274322	1.309211053	5.149081542	2.262424999	0.40813956	93.02385223	0.295433255	1.101437783	291.4904445	0.800190925	1.44791878	327.2518184	187.7758523	130.0865792	609.0818068	0.250216194	1.145975064	21.48113171	0.820543327	0.322795155	0.161843944	0.112173293	4.163361655	177.6432682	0.939784242	0.877181755	1.16407174	0.748112861	7.953160683	169.088731	149.4076006	135.0052808	1.37888296	5.540621688	3.307827626	0.473272346	1.80227863	4.403078943	1.181518783	99.90410316	1.415875949	0.86922494	0.889880333	3.155076637	37.65593572	183.2366588	0.568346943
761	CA3	carbonic anhydrase 3	0.121177579	0.346977129	0	0	0	0.369255164	0	0	0	3.13946876	0.062135462	0	0.317197527	16.79257098	0.041055459	0.556933521	0.033462782	0.636763306	0	0	0.083588896	0	0	0.130130789	0	0.326240538	0.614596116	0	0	0	6.718983056	0.32028854	0	0.347670411	0	0	0.12870195	0	0.273470799	0	0	0.263454755	0	0	0	0	0
164633	CABP7	calcium binding protein 7	4.567293359	2.085438493	0	2.531080481	2.543926884	2.359687214	1.48981016	2.41819241	3.426774261	1.391252059	2.188618286	0	3.296348946	1.960582551	0	2.891836518	0	4.09748059	2.222851127	0	0	0	0	0	0	0	0	0.951792507	0	1.291298976	0	0	0	0	1.407678475	0	1.940743952	0	2.131080965	0	0	0	1.804733508	1.303034012	0	1.836871206	1.944839452
781	CACNA2D1	calcium voltage-gated channel auxiliary subunit alpha2delta 1	0.02670329	0.240489307	0.279973684	0.375269997	0.200773453	0.798975425	0.071906855	0	0.198867187	0.121653301	0.148643659	0.120672499	0.560011313	0.566528497	0.133578129	0.188507207	0.089128228	0	0.071850975	0.754109639	0.598004414	0.352657258	0.414241158	0	0.13050016	0.207968852	2.139346492	0.237859739	0.107960567	0.374486418	0.444533731	0.990306135	3.767183823	0.280112947	0.025332158	0.012271326	0.10180038	0.55086116	0.043295314	1.835167222	1.552407612	0	0.09952082	0.307157203	0.710804789	1.224601421	0.103664717
23705	CADM1	cell adhesion molecule 1	3.290106157	0	0	0	0	0	0	0	0	0	0	0	0	0	0	0	0	0	0	0	0	0	0	0	0	0	0	0.553998324	0	0	0	0	0	0	0	0	0	0	0.4566277	0	0	0	0.094842283	0	0	0	0
800	CALD1	caldesmon 1	4.637483825	0.265201045	3.46633965	2.053737188	3.801953859	2.643349616	10.18390939	16.98560577	3.770663792	4.324583564	4.514734979	0	3.635472923	2.972570984	0	0	3.056688232	3.88210644	3.789981191	0	4.166071201	5.813008162	2.236558437	0	0	0.069467514	1.291856755	4.219638444	0	0	0	3.001851347	1.098365715	2.141809415	0	3.489124629	0	0	0.978469995	3.324058189	0	0	0	0	0	0	0
254228	CALHM5	calcium homeostasis modulator family member 5	1.479942491	0	0	0	0	0	1.202464683	5.704939337	10.19094964	9.859905904	0	0	0	0	0	0	6.70398144	0	4.722159305	0	0	0	0	0	0	0	0	2.454555854	0	0	0	0	0	0	0	0	0	0	0	0	0	0	0	0	0	0	0
801	CALM1	calmodulin 1	0.715186524	0.145544706	0	0.361008608	0.152665525	1.367956437	0	0	1.107006474	0	0.65191669	0	1.188996261	0	0.238989981	0.298871742	0.016935814	0.045334342	0.720841236	0.187912604	0.268616504	2.453029194	0.614756048	0.388292925	2.667755592	1.92435097	1.30327888	0.252768986	2.274135214	2.170463664	0	0.269761114	0.409179084	0.226932876	0.176445345	0.210696145	9.399634014	0.332786036	0.295188759	0.566915115	0.477014452	0.444769248	1.889313169	0.718844436	0.697398109	0.934572525	0.493916911
805	CALM2	calmodulin 2	0.715186524	0.145544706	0	0.361008608	0.152665525	1.367956437	0	0	1.107006474	0	0.65191669	0	1.188996261	0	0.238989981	0.298871742	0.016935814	0.045334342	0.720841236	0.187912604	0.268616504	2.453029194	0.614756048	0.388292925	2.667755592	1.92435097	1.30327888	0.252768986	2.274135214	2.170463664	0	0.269761114	0.409179084	0.226932876	0.176445345	0.210696145	9.399634014	0.332786036	0.295188759	0.566915115	0.477014452	0.444769248	1.889313169	0.718844436	0.697398109	0.934572525	0.493916911
808	CALM3	calmodulin 3	0.715186524	0.145544706	0	0.361008608	0.152665525	1.367956437	0	0	1.107006474	0	0.65191669	0	1.188996261	0	0.238989981	0.298871742	0.016935814	0.045334342	0.720841236	0.187912604	0.268616504	2.453029194	0.614756048	0.388292925	2.667755592	1.92435097	1.30327888	0.252768986	2.274135214	2.170463664	0	0.269761114	0.409179084	0.226932876	0.176445345	0.210696145	9.399634014	0.332786036	0.295188759	0.566915115	0.477014452	0.444769248	1.889313169	0.718844436	0.697398109	0.934572525	0.493916911
811	CALR	calreticulin	10.83046868	25.76371196	5.009232724	1.513324397	0.120483408	0.381885183	11.29475112	3.85074624	21.92864043	2.133697076	1.030991808	0.750068057	3.309607929	0.97814225	1.899139875	4.33424514	3.911621205	10.87585012	0	9.906238762	20.66088627	0	5.264161243	0.981016548	5.21626005	3.331294836	4.816714284	14.41424727	9.284685139	5.948323781	0.872472559	7.5385655	0.712972882	1.509800821	4.811789007	8.942400257	8.106639962	3.043237214	7.998490991	5.217082753	0.159770908	12.30993515	19.5445234	8.020409172	0.102489949	5.861967752	1.05871058
813	CALU	calumenin	14.43608218	12.67593015	1.762925964	0	0	22.62491608	2.129071137	0	0.612404365	0	0.127413967	0	0	0.590494544	0	3.361687947	0	6.566387989	0	0	0	0	0	0	0	0	0	0	0	0	0	0	0	0	0	0.426186316	0.668055007	0	0	0	2.521497839	0	0	0	0	0	0
820	CAMP	cathelicidin antimicrobial peptide	0.528066508	0.562358306	0.498475183	0.678978141	0.36785842	0.799199042	0.795164098	0.500221002	0.254707414	0.654628938	0.436168238	0.936947361	0.356838372	0.237848008	0.51246775	0.879222671	0.37665201	0.515612473	0.345610004	0.665774839	0.456929053	0	0.66111282	0.443335164	0.441885152	0.421965245	0.225902746	0.518733077	0.389337108	0.433439434	0.499278774	0.273802582	0.246787761	0.298998318	0.298686629	0.996339232	0.365877706	0.481534913	0.800069227	0.374678641	0.569164543	0.43020218	0.764270206	0.347092761	0.588586143	0.523103171	0.404820467
55832	CAND1	cullin associated and neddylation dissociated 1	0.100388951	0.098064306	0.32008025	1.339203443	0	1.435891656	0.214475466	0.774086834	0.170292769	1.89618112	0.348114783	1.809608962	2.31633575	0	1.959259009	0.543477147	1.941030925	1.261746728	1.890755131	4.247166899	1.07103499	1.534335393	2.43759864	1.063081847	0.75884061	0.255733241	0.942440871	0.748143977	0.422713651	0.126147448	0.111333005	0	0	1.850074545	0.201008821	0.6908562	1.909703893	0.114941944	0.260578613	0.121390436	2.070553476	0.495397659	1.602822695	0	0.095830464	0.089764327	2.719538425
821	CANX	calnexin	6.212050998	0.407303761	0	0.698415404	0.045280051	7.980858055	0	0.412134769	3.58118288	14.50069862	2.135772599	0.297906099	0.51658341	4.937350554	4.821040014	0.331343694	0	2.700870934	10.04187789	4.140166366	6.340668091	0.737548023	3.972985889	0.045312863	8.6379994	0.31779378	5.746461921	4.390542087	0	0.177302476	0	0	3.750927593	11.15829131	0.320802122	4.681370072	7.085085498	0	4.423447575	0.466144768	0.652873125	0	0	0.635363197	0	4.949406909	0.541177763
10487	CAP1	cyclase associated actin cytoskeleton regulatory protein 1	4.137990631	3.066329542	30.16294009	0	3.615091111	0.276567395	0	0.072220386	0	0	5.771621261	0.730793922	0.040362601	0	0.356979982	2.954158154	0.182387022	34.97632964	0.235722641	0.205309013	0	0.142355106	0.237212719	0	3.749666671	0	4.666946923	0.218522047	0	0.168470479	0	0	0.419585241	0	1.726506551	0	0.585654674	0.353065553	0	0.832466475	52.07399765	3.480936227	2.710736244	3.226393336	0.46210997	0.174730697	0.116152408
822	CAPG	capping actin protein, gelsolin like	2.491387784	0.133586307	0	0.733884311	0.3991662	0	0.364014628	0.982188147	0	1.237855417	0.508230173	0.930400135	3.135053922	0.316735234	2.18970731	0	1.333267999	0.879313525	0.483202228	1.849411839	0.919356034	0.875701079	1.461318826	0.929787025	3.386531642	0.690685435	1.207681485	0.724149533	2.246917237	1.660262122	1.646550945	4.483531907	0.765068031	1.923652047	1.73586654	0.783500881	0.957420684	0.912684921	1.075516438	2.777142507	4.084443148	1.562298931	1.090299722	0.650197385	0.978266765	8.497681502	15.54556217
823	CAPN1	calpain 1	2.964054337	0.10137027	0.154424736	5.579577939	0.225817606	1.674322735	1.185833207	0	3.42865203	0.06051302	1.624260469	1.252520259	2.571558333	0	0.14220896	0	4.688967299	0.812108649	0.985711899	0.292649368	0.634508295	0	1.235386665	3.752026911	0.304714473	0.036316793	0.346648233	0.153816676	2.384267411	0.873543065	0	0.353894071	0.07848323	0.169528842	1.662085707	0.461241325	0.55133712	0.157589339	0	3.018676635	0.080361303	0.729704967	0	0.711006128	0	2.829641664	2.464425469
829	CAPZA1	capping actin protein of muscle Z-line subunit alpha 1	2.301247735	0	0	1.921508102	0	3.475518318	0	0	0	0	0	0	0	2.416680306	0	0	0	2.535776248	1.406211484	0	1.307245315	0	0	0.601719403	0	0	0.497974522	0.938994794	0	0.708132366	0	0.337892899	9.534995086	0	8.933991327	0.730356155	0.817547858	0.227990763	0.199434753	0	0	3.635391732	1.416928015	0	7.20753686	0.4338414	2.754579119
832	CAPZB	capping actin protein of muscle Z-line subunit beta	0.934992679	0	0.031237616	0.698366587	0.863558297	0.786265185	1.406239168	0.182816732	0.425737228	0.074465425	0.422154822	1.009711241	0.889369608	0.142693704	0	0	0	0	0	1.332664635	0.96942771	0	0.745466417	0	0.975773229	0.343288136	0	0	0	0	0	1.842917001	0	0	0	0	0	0	0	0.910832154	0	0	0	0.433986605	0.053387392	0.032126439	1.073416098
8573	CASK	calcium/calmodulin dependent serine protein kinase	0.219791787	1.61306513	1.586932661	0	2.321560487	3.095422349	13.70848336	17.82248587	9.741857239	16.79897897	3.610246297	2.014664483	1.143411738	1.692924547	5.140049443	2.786640327	12.34337893	2.273511651	2.987420454	0.808461889	1.121942769	0.56108995	0.901387741	0	0.661991191	0.091845479	0	6.999547054	0	0	0	0	21.00931807	8.845578324	12.17963927	0	0.612079877	0.3092618	0	0	0	0.301083607	0	0	0.488149055	0	0
834	CASP1	caspase 1	3.914716846	0	0	0	0.112831256	0.238954506	0	0	0	9.392620059	0	0	0	0	4.048174371	0	0	0	0	0	0	0.12790979	0.310472157	0	3.395766263	0	0	0	0	0.180295994	0	3.680371962	0	5.510141538	0	0	0	0	3.561017335	0	0.087086466	0	0	0	0	0	0
831	CAST	calpastatin	0.015031873	0	0	0.080767849	0.431106918	0	0.178289328	0.290966062	0.162212926	0.518829504	1.018255869	0.286737998	0.95996563	0.456456394	0	0.170729908	0	0.774041478	0	0.347798768	0.208671771	0	0	0.582314823	0.03401322	0	0.043547819	0	0.384055366	0	0	0.093442955	0	0.435282346	0	0.146661024	0	0	1.635417049	0	0	0	0	0	0	0	0
847	CAT	catalase	2.510040594	6.625375263	1.838886764	0.95061103	6.076851178	1.191461557	6.60843386	12.83105143	3.078003228	13.5525608	4.069211691	4.983980745	3.147814292	22.30203276	13.59217444	7.325039079	10.19571557	10.64898085	1.073518486	2.022395195	5.43435731	6.287219605	3.251290625	3.366685334	4.052841891	6.313195699	9.754498742	2.221024527	11.09556083	2.969610946	4.525732351	8.280903327	1.507846886	4.415720053	12.80024901	0.132492017	9.755171594	6.330219156	8.27092448	14.98393497	2.891960182	3.25221084	16.5253892	4.737682502	1.69564846	0	2.906597054
873	CBR1	carbonyl reductase 1	2.455316713	0	0	12.12750582	0	0	0	0	23.04479042	0	3.557937661	0	0	0	41.95042607	4.00683814	14.25209831	38.27043426	0	0.560664079	0	10.93944465	0	1.376630725	0	0	0	0	0	17.52940033	0.145148623	0	0	0	0.293745173	0.31756827	0	0	0.597462606	0.317146897	0.52432961	0	0	0.858187833	0	0	0
10951	CBX1	chromobox 1	0.833613415	0.310587485	1.196975359	0.48762131	2.310553103	0	0	0	0.491793702	0	2.217937877	1.280083536	0.332699451	0	0	1.017584765	0	0	0	0	0	0	0	0	0	0	0	1.031956135	8.850856576	1.198550794	0	0	0	0	0.546396204	0.873858239	2.719914721	0.174291475	0.551063991	0	0	0	0.355005296	0	0	0.554711772	0
11335	CBX3	chromobox 3	1.000336098	0	0.948180465	0	0	0	0	0	0.590152442	0	2.661525452	0.260219586	0.399239341	0	0	1.221101718	0	0	0	0	0	0	0	0	0	0	0	1.238347361	12.29403353	1.438260953	0	0	0	0	0.655675445	1.048629886	3.263897665	0.209149771	0.661276789	0	0	0	0.426006355	0	0	0.665654127	0
57332	CBX8	chromobox 8	1.011330719	0	0	0	0	0	0	0	0	0	0	0	0	0	0	0	0	0	0	0	0	0	0	0	0	0	0	0	0	0	0	0	0	0	0	0	0	0	0	0	0	0	0	0	0	0	0
55749	CCAR1	cell division cycle and apoptosis regulator 1	0.107256075	0	0	0	0	0	0.769931911	0	0	0	0	0	0	0	0	2.413712585	0	0	0	0	0	0	0	0.500827045	0	0	0	0	0.035111302	0	0	0	0	0	0	0	0	0.031515442	0	0	0	0	0	0	0	0	0.044283131
57003	CCDC47	coiled-coil domain containing 47	9.839907383	0	0	0	0	0	1.319627482	0	0.132715681	0	1.808667398	0	0	0	0.112289521	25.03692625	0	0	0	0	0	0	0	8.812016138	0	0	0	0	0	0	4.252684163	0	1.817508731	0	0	0	0	1.956644975	0	2.973420423	0	3.74045242	0	0	2.847436412	4.569704302	0
152137	CCDC50	coiled-coil domain containing 50	4.405561127	57.17106532	0	1.380536887	0	0	0	0	0	0	0	0	0	2.781476044	0	0	0	0	0	0	0	0	0	0	0	0	0	0	0	0	0	0	0	0	0	0	0	0	0	0	0	0	0	0	0	0	0
8030	CCDC6	coiled-coil domain containing 6	0.051275614	0.105626241	0	0	0	0.147362311	0	0	0	0.165264426	0.359540731	0	2.391241533	0	0	0.139540533	0.319601066	0	0	1.276545289	0	0	0	0	0	0.274859241	0	0	0	0	0	0	0	0	0	0.254186284	0	0	0.286765746	0.38950557	0.234906367	0	0.34382482	0.095414274	0	0.314125941	0.211969734
90324	CCDC97	coiled-coil domain containing 97	3.109999822	0	0	0	0	0	0	0	1.460182906	0	1.574912936	0	0	0	0	0	0	4.18369239	0	0	0	0	2.910854938	2.55009856	0	0	0	0	0	0	0	0	2.799188976	0	0	0	0	0	0	0	0	0	0	0	0	0	2.075752746
7203	CCT3	chaperonin containing TCP1 subunit 3	0.509916053	0	0.023872114	0	0	0	0.742491444	0	0.070438126	0	0	0.099964808	0	0	0	17.9962592	0.417117772	0.107986247	0	0	0	0	0.362778105	0	1.627162048	0	5.994727013	0.71585002	0.197118578	1.987956907	3.204122135	1.355341647	3.432178784	1.651647218	3.505262757	1.478515197	2.078410016	0.271865855	4.428525092	1.642099185	0.415741206	7.783686028	0.776691069	0.428521829	1.921971346	5.669382343	0.854155657
22948	CCT5	chaperonin containing TCP1 subunit 5	6.693326753	7.923518441	0	10.6568041	9.632659068	5.685327519	4.841678212	0	11.43528236	5.688049624	6.102729294	0.635498103	7.203104066	0	12.80264449	0	0	2.422750395	0	0	0.089618403	0	0	14.02910805	0.478969658	0.667333137	0	5.873907449	9.10149336	2.789414613	0	11.39998055	0.45718251	8.44603614	11.85208728	8.252942258	0.784093862	0.11170756	14.99862942	18.15651326	0.189580378	4.594906359	0	0	0	8.36018965	0
908	CCT6A	chaperonin containing TCP1 subunit 6A	12.39708718	10.44599155	14.48943971	8.338405502	4.464297743	0	0	0.370213954	6.827035538	9.380239617	0	0	16.57859148	20.73716361	0	16.44565093	6.915834216	0	6.68171543	6.333970311	0.195382018	6.005999925	1.403177696	0.108437905	6.896417835	12.73005687	2.158980928	0.598201874	0	2.289645909	6.021913185	26.26528154	4.424282184	0.537446356	0.945980911	10.36665448	0	0	0	0.779638132	0.933639798	6.965701902	0	0.172657539	0.211553404	0	0
10574	CCT7	chaperonin containing TCP1 subunit 7	0.44409519	0.680004119	0	0	0.691358075	0.348070978	0	0.218747132	0	0	0	0.199053185	0	0	0	0	0.393893692	0.178275486	0	0	0.298044937	0.245213477	0	0.281627163	0	0	0.064256438	0	0.169394692	0	0	0	0.362500757	0.074816563	0	0.022183722	0	0	0	0	0	0	0.455678354	0.142936475	0	0.272983917	0
135228	CD109	CD109 molecule	1.595355841	4.073654144	0	0.207150483	0	4.974941777	0	1.162679397	1.468903786	2.901813858	0	1.200193207	1.744732634	5.442191793	0	4.011878055	1.466745141	2.114409109	0	0	0	1.134100591	2.396481461	4.208306439	2.697441334	1.421476771	9.478305695	4.837892272	5.190136629	5.37922325	0.600534128	0.279913405	2.98227621	4.186592804	4.359176911	0.771760957	9.99671999	5.25258003	5.160412611	0.528934664	6.088768155	0.256026834	6.034487188	0.586256303	4.607341171	0.150645227	3.177719157
929	CD14	CD14 molecule	12.70090733	2.819530518	1.399017202	12.66106962	3.39787717	6.9135409	6.610615483	5.04839283	4.00579689	3.288590663	7.888368661	2.622744019	4.679413425	7.323367152	7.429871654	7.98184515	6.088297322	8.249747078	7.663754019	12.95508359	3.018476726	3.99137625	5.893940162	3.681008414	11.28713788	23.75753433	4.900865397	5.269028246	10.48766107	11.00943886	5.839258194	29.39270983	5.10338467	5.740638041	3.580833766	6.909054483	6.958277637	27.98033457	13.25711441	2.390406599	4.347241765	4.424475762	4.508345838	18.34504438	6.160396209	14.79546872	4.623130019
9332	CD163	CD163 molecule	3.093301194	3.465458237	4.425325882	1.816528174	2.248349831	3.162117741	1.889915175	2.353740512	0	2.859813726	3.107879828	2.60757234	3.04625565	1.989184093	2.367667286	1.441796529	4.021228357	2.190035902	3.296954044	3.132121638	2.309633898	2.457546712	2.867357516	3.553455211	15.31663538	0.668845719	0	0.122605208	0	0	0	3.650566231	4.043364483	2.837192604	0	2.324182299	1.151830804	2.667912971	1.738523504	0	2.973749446	3.524408316	4.798163532	0	0	5.315569245	0
947	CD34	CD34 molecule	0.564273366	0	0	0	0	0	0	0	0	3.280127999	0	0.588586308	0	0	0	0.82539157	0	0	0	0	0	0	0	1.294225428	0	1.114950777	0	0	1.414238091	0	1.089078835	0	0	0	0	0	0	0.306059848	0	0	0	0.460127556	0	0	0	0.995174255	0
10849	POLR1G	RNA polymerase I subunit G	0.28391498	0	0	0	0	0	0	0	0	0	0	0	0	0	0	0	0	0	0	0	1.605830361	0	0	0	0	0	0	0	0	0	0	0	0	0	0	0	0	0	0	0	0	0	0	0	0	0	0
960	CD44	CD44 molecule (Indian blood group)	11.28860896	5.953464472	4.9637505	8.898031749	8.023115433	6.866998336	3.14759091	8.045335152	5.47868599	20.28378079	3.524295178	4.336360191	4.004344675	7.693903195	8.715187658	9.73870933	10.53903478	1.883594761	1.096895336	0.751965974	1.477351762	2.746257623	0.543911991	6.357692635	5.20525702	2.132537136	9.164653619	1.756126775	15.25131563	4.218414576	2.293726142	13.47930153	1.166774545	8.41379938	5.383585084	6.622771988	1.498950904	7.063467182	9.414949077	10.58286241	5.561463702	8.664387398	16.02239456	6.147453544	2.603097208	14.08589536	5.622295845
966	CD59	CD59 molecule (CD59 blood group)	0.947263384	0	0	0	0.863066539	0	0	0	0	0	0	0	0	0	0	0	0	0	0	0	0	0	0	0	0	0	0	0	0	0	0	0	0	0	0	0	0	0	0	0	0	0	0	0	0	0	0
922	CD5L	CD5 molecule like	5.013894654	11.5814025	8.891554018	7.196857599	8.985610792	5.315281568	3.715550592	19.00355549	5.018885948	4.553219551	4.411700175	7.364656529	2.995360034	5.365268495	6.885428916	11.85911822	7.72030142	4.92832527	5.920327912	2.232891135	2.952657463	4.922260362	2.436808904	11.24343962	4.538142344	5.479377744	7.424570179	2.677978656	3.219416583	9.231217682	16.0227387	7.061967135	6.686247362	2.840205637	3.729238594	8.702818805	4.016639105	11.66411881	5.813779948	6.223511765	4.044807812	7.287017476	9.097306361	3.483257728	4.034346063	4.941268576	6.030146498
9578	CDC42BPB	CDC42 binding protein kinase beta	0.029858785	0	0.521362036	0	0	0	0	0	0	0	0	0	0	0	0	0	0	0	0	0	0	0	0	0	0	0.043245449	0.114755162	0.039949726	0	0	0	0	0.015738217	0	0	0	0	0	0	0.333441749	0	0	0.030423599	0.090331918	0.132559256	0	0.043430996
55561	CDC42BPG	CDC42 binding protein kinase gamma	0.311458628	0	0	0	0	0.616234855	0	0	0	0	0	0	0	0	0	0	0	0	0	0	0	0	0	0	0	0	0	0	0	0	0	0	0	0	0	0	0	0	0	0	0	0	0	0	0	0	0
988	CDC5L	cell division cycle 5 like	6.71028006	6.034222426	9.661751384	5.807758963	6.065651702	7.001961927	0	7.748821876	9.214909865	3.323140206	10.97765354	16.93629918	6.93529783	21.81329946	7.740872624	10.37350176	15.42827527	6.316194001	0	5.849137031	7.067665082	4.46219506	5.5405661	5.369399108	0	0	0	0	0	7.567456128	0	4.888767259	9.086237936	0	0.275012496	0.085057503	0	4.992225059	0.206566729	0	0.194771367	5.07271952	0	9.270397742	7.572966535	8.372512733	6.143338048
1015	CDH17	cadherin 17	0.202149774	0	0.081449506	0.040097818	0	0.046875425	0.09042996	0	0	0	0	0	0.127628964	0	0	0.404922343	0.083699322	0	0	0	0.133536226	0	0	0	0	0	0	0.369922964	0.161463225	0.232612504	0	0	0.17601304	0	0	0	0	0	0	0.040170788	0.101652644	1.701388922	0	0	0.098460822	0	0
1003	CDH5	cadherin 5	0.369402715	0.315484837	0	11.14650761	0.45207504	0.965790648	0.140401825	0.166333594	0.152086072	0.182475306	0.266397571	0.217763107	0.218370635	0.215528613	0.15935567	0.700141627	0	0.293847969	0	0.402625913	0.242636028	0.112746607	0.238061413	1.339286767	1.138914125	1.41166996	1.195296643	0.569246662	0.764863191	1.037694845	0.256362173	0.486185603	1.529827789	0.700845991	0.291210138	0.349050568	0.288182491	1.806342282	0.712620782	0.480337257	0.660519657	0.513183568	0.872594264	0.860783596	0.25558758	0.568096539	0.407159858
1004	CDH6	cadherin 6	0.436391241	0	0	0.387186944	0	0	0	0	0	0	0	0	3.694074519	0	2.250789936	0	0.116706868	0	0.155109567	0	0	0	0.080353427	0.198881435	0	0	0.075493724	0.064746266	0	1.81093317	0.026582484	0	0.227319365	0	0	0.297710955	0	0	0.163306883	0	0	0	0	0	0	0.047817975	0
54825	CDHR2	cadherin related family member 2	0.807338973	0.833915696	0.42989594	1.008803986	0.730995513	1.105324217	0.200216912	0.301254031	0.594893114	0.386744922	2.290710207	0.31160519	0.305126854	0.216398963	2.062891084	0.133525091	0.909335789	0.384130329	6.736311029	1.200191218	0.66820151	1.767946154	1.149931141	0.250022614	0.780016985	0	0.560500294	0	0.299697868	1.482852237	0.01840991	1.169830137	0.099636404	0.052519714	1.056312221	0.232768758	2.076655266	0.642891503	0.051406898	0.036380809	0.638849774	1.277677327	0.375230238	0.325830624	0.019627684	0.150965165	1.005214686
728642	CDK11A	cyclin dependent kinase 11A	0.307505616	0.338741623	0.970709667	0.169529302	0.137082332	0.225719681	0.190197001	0.229219656	0.1487844	0.358911317	0	0.100631022	0.375576835	0	0.218898978	0.21525495	1.415220799	0.509963133	0.108476718	0.574311563	0	0	0.92089363	0	0.168389439	0.215245969	0.315873063	0	0	0	0	0	0.107751343	0	0	0	0	0	0.166094598	0	0.041660839	0	0.046822715	0	0.223240732	0	0
984	CDK11B	cyclin dependent kinase 11B	0.294135807	0.324013726	0.928504899	0.162158463	0.131122231	0.215905782	0.181927567	0.219253584	0.142315513	0.343306478	0	0.09625576	0.359247407	0	0.209381631	0.205896039	1.35368946	0.487790823	0.103760339	0.549341495	0	0	0.880854777	0	0.161068159	0.205887449	0.302139451	0	0	0	0	0	0.103066502	0	0	0	0	0	0.158873094	0	0.039849498	0	0.044786944	0	0.213534613	0	0
1022	CDK7	cyclin dependent kinase 7	0.162265911	0	0	0	0	0	0	0	0	0	0	0	0	0	0	0	0	0	0	0	0	0	0	0	0	0	0	0.322064098	0.215112963	0	0	0	0	0.202512427	0	0	0	0	0	0	0	0	0	0	0	0	0
1041	CDSN	corneodesmosin	1.026859805	0	0.669440187	16.32185082	2.147404478	1.507496699	0	0.970865037	0.296904809	1.886535252	0	1.936571285	0.724727069	0.510983407	0	0	2.294802434	0	2.169636854	1.354770199	2.883086032	2.585072416	2.372626858	0	1.778165843	0	2.532086078	0.392780018	2.224808223	0.413425681	0	0	0.690495943	0.22519428	0	0.705744568	3.978716448	0	0	0.203252534	0.432769749	1.248781045	0	1.744357737	2.078731497	0.260600018	1.248245921
1088	CEACAM8	CEA cell adhesion molecule 8	11.58377424	15.26958436	7.585933438	9.722107296	12.33887438	10.88094655	11.93651865	8.532148543	15.75843168	9.801446347	17.59897125	10.15272878	3.976990378	12.36957496	6.995548607	17.30254288	15.09053659	7.61074867	18.45909212	9.947559052	12.43842266	10.24558889	9.748088194	6.152914848	4.71550182	11.64213939	9.221706031	6.623489287	13.82056168	0	3.368104618	6.514650632	9.255918288	7.530359264	0	4.973120325	11.67624523	9.408725641	5.315550674	1.752425171	0	0.154225907	8.349740613	3.5994115	4.144329062	7.558155734	11.16116301
1056	CEL	carboxyl ester lipase	0.682012998	0	0.787471457	0.36240611	0.383347156	0.647632253	0.153673212	0.483390305	0	0	0.169405309	0	1.118816124	14.97200657	0	0.229120354	15.46538128	0.210379426	16.54327116	0.220696397	0.212695947	0.806630366	0.285629612	0.22615958	0.125132961	3.230791096	0.194535721	0.921250461	0.381230889	0.35457725	0.176654704	0.110655685	0.794960653	0.310988062	0.375320039	0.23995783	4.35633305	0.555273097	0.50720029	0.435844374	1.763687454	0.356908029	0.239495953	0.443356041	0.438892625	2.275430694	0.1947382
10136	CELA3A	chymotrypsin like elastase 3A	2.273156029	0.344382369	1.203332855	0.660527136	0.020918592	0.915923255	1.716305828	0.037969054	3.137388686	0	0.053897246	0	1.514591582	1.379199255	0.038512416	2.600460005	0.581722685	0	0.536427964	3.403022472	8.223765013	0	0	0.616642054	0	0	0.255234515	0.531180462	0.046302716	0.707827739	0.868350478	1.600809436	0.433122352	0.480653658	0	0.039012772	0.044655	0.019843213	0.841558688	0.028763816	1.199120799	4.392986717	0.030918306	0.407449407	0.299441089	0.008255638	1.031198433
23436	CELA3B	chymotrypsin like elastase 3B	2.435524317	0.368981109	1.525028545	0.707707646	0.022412777	0.981346345	1.838899102	0.040681129	0.907157505	0	0.057747049	0	1.622776695	1.20980965	0.041263303	0.676376258	0.623274305	0	0.574744247	2.375084152	0	0	0	1.087752883	0	0	0.273465552	0.569121924	0.049610053	0.758386864	0.654288001	1.715152968	0.013972447	0.514986062	0	0.041799399	0.047844643	0.021260585	0.901670023	0.030818375	0.634619171	1.515865573	0.033126756	0.436552936	0.320829738	0.008845327	0
10659	CELF2	CUGBP Elav-like family member 2	1.899667733	3.183768945	0	1.310013949	0	1.157566482	1.480350704	1.513476017	1.766001168	0	1.652118832	0	0	0	1.717254908	0	0	0	0	0	0	1.522333651	0	0	0	2.303517736	3.070190639	0	0	0	1.503157848	0	0	2.713510854	0	0	2.573680566	0	2.097095536	0	0	0	0	2.578128359	0	0	1.12273555
1066	CES1	carboxylesterase 1	0.396419099	2.82254862	0	0	3.340586579	0	1.241004548	0	2.974069865	3.66679519	0	0.310062753	0	0.071528325	0	0	0	0.659050034	0	0	0	0	0.760380993	12.36903188	0.348138464	0	0	0	0	0	0.64164012	0	1.967183661	0	0	0.711335248	0.300584568	0.98776827	0.264907195	0	0	0	0	0	0	0.898314865	0
1071	CETP	cholesteryl ester transfer protein	0.856379604	4.544321343	0.542331927	0.251966802	0.995629571	1.737295527	0.067811173	0.315828826	0.666347593	1.051703137	0.289257156	0.21299255	0.062018863	0	0.88338286	1.636271017	0	0.291894822	0.079831928	2.271887224	0.174666904	0	1.357146035	0.556971851	1.664345174	0.646793105	1.645707187	0.194740031	0	0.427104802	0.551296326	0.408237205	0	0.347543405	0.152135833	0.520770928	0.467953417	1.087852624	1.882936591	0	0.39955709	0.561409696	1.104323763	0.200302223	0.552000435	0.798440061	0
629	CFB	complement factor B	358.9328788	324.8353963	248.868543	311.6452691	391.9045109	308.1943584	287.9505216	361.5819786	289.3612274	335.0543889	296.9373462	237.711144	283.4271225	389.7518764	304.2391014	468.8095293	229.6932783	326.2308131	224.0804221	285.7984057	246.6944226	220.6125263	236.5093597	253.0629197	200.3620172	306.8574318	257.0245286	277.9165821	240.9328026	206.0429997	321.9143022	220.6704264	251.3667342	199.3125763	283.0676283	185.8709695	220.9372794	313.7216625	173.4733898	279.0940253	278.4884217	266.5790167	329.2403392	241.8450272	118.3739738	196.9624928	272.3617754
1675	CFD	complement factor D	1.705584228	1.218576683	1.371880166	0	2.181345607	3.492748089	3.151455169	5.611444011	1.189919299	5.783226708	2.711433627	0	1.18738429	1.737537928	1.492406209	1.23469784	0.201050254	0.287564504	0	0.536317173	0.160202135	0.279757886	0.517899541	6.833808102	5.894443496	4.916443	12.06089802	3.875523107	4.368918458	0.942598331	3.240634365	8.740571355	0.980690338	4.181199884	0.957715255	8.526036605	4.185338387	1.345496429	6.574339189	0.777232768	1.170064686	0.237887066	0.936151086	7.602765398	0.797996406	2.109623624	0.858742382
3075	CFH	complement factor H	58.38119947	62.53618583	68.9604584	55.71617138	68.10043498	104.9838665	64.38095608	75.4774595	62.17081421	68.89537323	78.22267799	50.60047192	61.14037622	72.59090025	87.26228796	74.22616686	43.11428538	77.12461819	69.58530741	70.25832186	52.89982636	52.70123044	66.10681633	62.80233955	63.49303164	69.23647241	63.44724995	68.58252852	74.99071824	56.44657605	53.33898507	53.21463404	48.02485565	75.03341208	75.63725671	58.62508755	73.33112274	68.23287471	54.89463057	72.92442965	74.43807681	73.01980952	60.07521931	59.37759341	57.53767417	59.3343718	69.75174441
3078	CFHR1	complement factor H related 1	31.52336583	33.62607111	26.848633	28.9840867	38.65304694	33.691643	28.52689537	25.71646679	37.57556583	33.83741086	34.93113916	35.4647069	32.00039282	35.91888373	62.84633151	31.98616797	24.86232086	42.34901822	30.36684035	28.44842618	27.99145494	32.30748888	38.42585471	33.28573472	38.46625454	38.06370476	39.53195507	32.93963903	40.08106712	25.90945373	32.4970397	21.9724666	24.85140454	46.66000514	36.92236021	26.4341902	34.33929063	37.78663485	35.59753354	35.43175122	35.86298095	33.27800715	33.46671644	27.2954888	28.31678557	30.12185675	32.99105377
3080	CFHR2	complement factor H related 2	10.99239016	4.769043753	1.734390017	8.182809115	11.74491676	5.75685852	9.186279034	5.477392115	9.140469588	2.834723973	7.029068899	7.113132905	5.661345044	6.466763364	16.95656308	4.91869632	4.162210369	7.892703205	7.010745369	6.927139645	5.901247252	8.081457277	6.645506306	5.341516004	5.194125675	6.936444882	3.857162335	2.054146595	4.493117797	3.612995521	2.97465182	1.558643591	3.457061301	3.596769072	6.54406805	7.022921426	2.524340034	6.609705192	3.598776969	8.238877364	2.486373993	2.579211456	1.808637052	3.906035612	3.91831834	5.588900198	6.098219579
10878	CFHR3	complement factor H related 3	6.986777553	6.202990323	5.094489541	5.216172751	8.350838014	7.491940048	6.921406147	4.108975137	6.384768494	7.203389233	4.749733167	5.292383476	11.27064938	5.998766244	8.914701915	14.47015314	5.718820962	17.81305618	5.434265481	4.625000101	282.0665965	1.72577094	366.7654481	10.45658081	15.71708356	8.151060669	7.360389436	5.99652858	11.21426112	7.18883696	7.716950649	4.164391257	5.688559518	7.766970372	8.8861083	5.407391819	9.793930391	9.056009547	9.790768805	10.50536503	11.82383015	9.379779079	12.37517028	10.52257282	9.007300877	7.504479245	11.69064186
3426	CFI	complement factor I	14.68715467	24.39753642	12.69856867	18.96208353	18.72058947	22.00729425	26.60037658	27.47094352	20.03890022	26.71616073	13.04999998	18.23993221	25.26606512	37.75528489	27.26700127	27.04210148	17.50335736	25.95938204	21.28782544	22.71931799	39.32130506	19.07238524	37.52280585	17.65817576	24.79703341	28.21729022	28.16170437	24.47933009	27.35810798	25.23502917	34.38722465	33.16023762	18.5408441	24.34848447	32.60956346	19.84348336	23.276527	48.88623891	24.62552162	22.38117639	24.32184776	38.01751468	18.65600973	20.8225669	20.361672	19.23134532	17.54511028
1072	CFL1	cofilin 1	0.559470547	0	0.481734391	3.52075698	8.875828771	0	0	0.321762769	2.035905535	2.94456978	0.397144212	18.94455431	0.233797869	2.419108162	15.50482454	8.769971225	0.899527459	0.724439509	2.348885901	8.734738114	0.109831045	4.978980228	0	8.555785631	11.72891033	4.857014141	5.706108789	0	1.085623035	0.608634846	2.205260433	0.459838116	10.64433909	0	1.292658186	9.783145246	0.524984871	4.178322691	5.656538564	6.373615266	1.172070017	0	0.07203844	0	0	0	0
1073	CFL2	cofilin 2	0.064191465	0	0.4446779	0.363900635	0	0	0	0	0.607522156	0	0.366594657	2.927195699	0	0.758323963	0	0.056077049	0.583248349	0.668713393	0.793142162	0	0	2.032729608	0	1.342057295	2.681113442	4.099699358	0	0	0.929953877	0.561816781	0.108926194	0.424465953	0.205323023	0	1.072144327	0.363197538	0.484601419	2.756797341	0	0.131734487	3.675296139	0	0	0	0	0	0
5199	CFP	complement factor properdin	0.548374288	1.257987921	0.78239249	0.62768602	1.077052475	1.342387765	0.862533214	0.76584099	1.223991736	0.519570205	0.926568325	0.95015958	1.083302147	0.718820466	1.506358092	0.09401371	0.510226414	1.014615484	0.943209086	0.871079366	1.101463979	0	0.276225559	0.618422752	0.564057052	0.846679185	0.956713535	0.670521434	0.398076959	0.419710761	0.386161239	0.547036342	1.06455053	0.840789308	0.5551603	0.502447114	0.795297816	0.871878801	0.822822943	1.032309902	1.142657331	0.575527303	0.827566451	0.269393376	0.782262805	0.444774894	0.600754116
10669	CGREF1	cell growth regulator with EF-hand domain 1	0.534755094	0.94620198	0.624616996	0.516015314	0.720191036	1.199984891	0.680759116	0.770057783	0.956218834	0	0.740492898	0.748129481	0.498699333	1.484156801	0	0	0.475737097	0.516754175	0.466626525	0	0.81219729	0.387179537	0.612374998	0.483333107	0.40157808	0.387419824	0.573317573	0	0.280321609	0.165166575	0.166839258	0.161904843	0	0.626926162	0.489948864	0.259679729	0.47002303	0	0.395870537	0.478136514	0.326144933	0.65502466	0.479857105	0.42931416	0.197388389	0.543383183	0.392021532
1108	CHD4	chromodomain helicase DNA binding protein 4	0.421537032	0.028329296	0.0146644	0.077013273	0.016789979	0	0.013291638	0	0.264053991	0.233541177	0.186421688	1.37933374	1.307583875	0.050525285	1.194188157	0.170746193	0.047366271	0.686876554	0	0	0.38113174	0.567407035	0.244840356	0	0	0	0	0.217640576	0.026017476	0.014454839	0	0	0	0.053376187	0	0.329286774	0.135796415	0	0.121861862	0.146755541	0.022317854	0.012231039	0.006627621	0	0	0.021168764	0
1118	CHIT1	chitinase 1	0.660474816	3.103555447	1.561610894	1.935008622	2.361004276	2.253732235	0.402545973	0.428714252	1.312718785	0.678897545	1.711449743	0.248529506	1.464188688	0.250686324	0.289534136	4.023272686	1.423796607	1.52720938	1.228946664	1.688345024	1.377965462	0.728502356	0.911108342	0.141818424	0.769222313	1.160966999	0.914035743	0.194845518	0.708014048	1.6090237	0.806379563	0.636532333	0.202021239	0.81865715	2.800963496	1.147073154	2.037171956	0.972012153	0.195754758	0.967590244	1.441986605	1.417166702	0.295263758	1.20359063	0.847413876	0.610697551	2.424895519
10752	CHL1	cell adhesion molecule L1 like	20.79191328	37.96824796	21.45910703	13.87235348	29.09916272	16.73839184	18.16771947	34.58294363	32.37011279	27.87966046	13.84118966	12.41204033	24.4046475	17.97185205	91.42039365	0.218815764	11.52210206	17.92194663	6.692459318	7.127063379	6.319957695	29.71291916	8.664884626	27.26428522	19.3722805	0.261908767	23.79511006	17.17580886	21.78844477	14.83571168	0.176101293	33.7681883	16.78835992	24.52759915	21.11557704	12.68935092	20.19629307	17.93391009	22.81734866	22.32978828	16.48144627	26.16631739	16.88002609	30.99184431	0.240843661	0.265139872	35.26360045
29082	CHMP4A	charged multivesicular body protein 4A	17.15654671	17.27091954	6.613823769	12.01547779	14.33404976	8.810892188	12.41816417	10.71183924	13.76348107	9.132705979	18.14561009	11.28828649	5.790731004	12.98416904	10.88157756	20.54870457	9.795911989	12.41876423	15.68185994	11.82451229	13.03558426	12.70107388	9.426178263	10.75913919	10.53088839	10.95666251	8.990483228	9.257326846	15.44397778	15.71550551	15.52680348	12.38791484	15.30943978	12.30073626	13.29509693	9.589272602	15.14758414	17.43371953	14.00329227	13.34432303	13.76770982	13.80829831	14.28558017	11.78965602	12.4243303	11.96439065	12.11277438
26097	CHTOP	chromatin target of PRMT1	2.219728747	2.47586342	0	0	0.939417699	0	3.749217062	0	0	0	0	0	3.124936351	0	0	4.014616224	0	4.216200039	0	0	1.362511249	5.769314851	1.987219655	0	0	0	0	0	0	0	0	0	0	0	0	0	0	0	0	0	0	0	0	1.117857061	0	1.6328436	0
148113	CILP2	cartilage intermediate layer protein 2	0.21118857	0	0	0	0	0	0	0	0	0.289943454	0.163974273	0	0.191475553	0	0.690467615	0.591045148	0	0	0	0	0	0	0	0	0.126745339	0.0856038	0.034716635	0	0.159717184	0	0.017983627	0	0.130740132	0	0	0	0	0	0	0.28958764	0	0	0	0	0.113216895	0.012376033	0
10970	CKAP4	cytoskeleton associated protein 4	1.414042544	11.95516162	0.592713377	1.045283527	0	0.154423385	0.59673991	0	0.620625387	0	1.18389052	0.584793791	0.456715092	1.975704906	0.06922561	1.48470225	4.36257828	0.223078497	0.056153058	0.823734883	0.151215315	4.972851837	8.511679572	0	0.492691581	0	0	0.569233099	0.203127639	0.025597481	0	0	0	0.185272532	0	5.29041395	0	0.109674555	0.260510351	0	0	0.077598503	4.295801345	17.72138342	0.318440005	0	0
1152	CKB	creatine kinase B	0.244298892	0	0	0	0	2.426934078	0	0.233168674	0	0	3.20877882	0.442219147	0.506430391	0	0	0	0	0	0	0	1.125639107	0	0	0.230725049	1.914426357	19.04645339	0	3.305415107	0	4.85878168	0	0.497521274	0.515645574	1.702835289	0	0	0	0	0.206414612	0.360543013	1.486214602	0.217675025	0	0	0.206587748	0	0.333471169
1185	CLCN6	chloride voltage-gated channel 6	0.807744256	0	0	0	0	0	0	0	0	0	0	0	0	0	0	0	0	0	0	0	0	0	0	0	0	0	0	0	0	0	0	0	0	0	0	0	0	0	0	0	0	0	0	0	0	0	0
7123	CLEC3B	C-type lectin domain family 3 member B	23.87446107	14.89849358	17.57444597	17.2886201	24.65251665	16.3556381	11.44995133	18.1579624	16.96453111	17.56156023	23.86172663	18.71922307	21.73424537	18.80586731	22.79876063	11.07596586	11.87959322	28.70460406	24.08847416	18.31521496	25.68663622	25.80085169	21.42219864	16.52571376	19.73443045	18.08004229	17.54899789	16.65578535	22.89686748	16.14842493	14.83935461	8.843828546	16.34115829	20.46520336	11.45868844	11.51149067	32.08695511	19.06364777	24.34412073	16.86662825	15.41989285	14.06851817	16.00957516	12.51151618	13.5579336	12.33737636	14.29733357
22883	CLSTN1	calsyntenin 1	26.33368606	0	8.714030639	0	0	0	14.64797397	16.25843712	0	10.28662206	7.404152627	0	0.099192291	0	13.84516452	0	8.35495506	0	3.546334742	0	0.418637995	0	0.077719782	0.156092315	0	0	0.07123514	0	0	0	0.741517305	0	0	0	0	0	0	0	0	0	0	0	0	0	0.033579563	0	0
1213	CLTC	clathrin heavy chain	1.120082689	1.984655169	0.201087597	0.909494011	1.080576881	1.758400913	1.490410667	4.628013011	1.170971899	1.946386177	0.999265367	1.381574183	1.497238909	0.54633325	3.175638395	0.99059849	0.844971864	2.869238281	1.125511268	1.433613464	1.340077921	0.376377565	2.054254103	1.406521379	5.144348882	1.702680244	2.667214667	3.214188206	2.826457833	3.857706953	1.816940023	1.378618854	0.907508845	3.165481082	2.504576013	2.568875282	2.839667038	2.317865747	3.130559074	2.201110483	1.889080986	2.565583966	3.332317222	3.275195432	1.61245089	1.256060875	2.123929663
8218	CLTCL1	clathrin heavy chain like 1	0.853544748	0.805005105	0	0.891120394	0.822482221	1.359745465	0.731248584	4.295876053	0.998991783	0.641998636	0.699651842	0.704763464	0.970853352	0	1.090933006	0.323142687	0.760511841	2.098483848	1.018501112	0.896448275	1.169690589	0	1.127523544	0.222348531	0.861314265	0	0.960436458	0.836825888	1.051609549	1.697327051	0	0	0	1.091527479	0.616276042	0.476331259	0.999880563	0	0.854547271	0.026254802	0	0	1.057051696	1.108624623	0	0	0
1191	CLU	clusterin	388.890657	275.6726931	197.2917895	281.6150812	349.5083359	302.4519883	282.8330462	210.6737334	286.9218646	287.9584038	260.6003312	414.4648046	325.6247228	321.8340404	359.5172543	312.740782	151.3157342	454.938764	193.1823453	351.7816655	257.9267348	362.0052129	401.0514447	233.8618021	259.1677578	211.5477823	315.5853367	346.2406077	189.1219131	283.3134754	199.4102214	167.2352836	228.1979227	228.8827613	192.9381603	288.7816119	198.1821291	226.628217	297.4000991	261.6839614	262.9857538	358.7603347	265.9366867	147.9694232	201.6284371	158.2735735	154.3605429
134147	CMBL	carboxymethylenebutenolidase homolog	2.64125795	2.942142607	0	0	1.919879642	0	0	0	0	0	0	2.516564467	2.665378176	0	6.537831337	0	3.216723573	0	1.602461428	0	4.31272475	0	3.927913216	0	0	0	0	0	0	0	0	0	0	0	0	0	0	0	0	0	0	0	0.702253941	0	0	0	0
23070	CMTR1	cap methyltransferase 1	0.052149735	7.275395104	0	0	0	1.099241233	0	0	0.002718305	0	0	0	0.407966184	0	0	1.323152821	0	0	0	0	0	0	0	0	0	0	0	0	0	0	0	0	0	0	0.080447071	0	0	0	0	0	0.337934738	0	8.891630947	0	0	0	0
84735	CNDP1	carnosine dipeptidase 1	8.165731003	11.582984	7.488452737	6.665986483	4.980076904	5.164379929	5.731502646	7.061454089	2.864355534	4.309667523	7.879064057	6.009231746	14.79776919	8.463334846	21.67032233	22.30228187	1.963619187	17.05333851	6.957156716	21.35553825	6.072865301	2.997116743	12.31611041	17.18359963	10.37762042	25.23336648	7.049998189	8.653724739	11.2298839	5.267507523	12.00612667	11.13774391	8.211822288	13.59186789	9.363031535	2.661829137	15.4448348	9.120955366	13.81912035	8.713967345	8.887086036	16.41237161	5.616331469	4.716203522	11.21499817	3.48618912	18.22983409
55748	CNDP2	carnosine dipeptidase 2	2.801146217	0.88010294	0	0	0.618883487	0.588678511	2.672450402	0.439876201	0.621399149	6.462880464	1.436488835	1.84233214	0.73484297	0.452329554	11.11546083	5.368541002	1.636352201	9.627558453	2.023280654	0	0.061947228	2.328514805	0.937670035	1.632944626	1.528717595	1.85201883	1.482499545	0.485549223	1.183010868	0.323570803	1.971128506	4.351925907	1.239899635	1.845884396	2.156016819	3.910821711	0	0	0.75052792	0.279693917	1.733295586	3.477225863	0	1.912826045	0.524261988	4.311057469	0.397212903
1264	CNN1	calponin 1	6.573404818	4.422411568	5.537085389	4.322990932	6.275746747	9.435592281	4.688108083	7.40709039	6.898354291	4.633391748	4.441479587	6.819489144	7.083478566	7.518381107	7.619077292	4.82483172	5.253386692	7.685692051	8.052446831	5.673929484	0	7.378184313	7.079371784	2.256058688	4.446279113	0	0	2.915754148	0	2.546056412	3.642641176	0	0	0	0	0	0	0.205764451	0	0.556710093	0.175408294	0	4.552110019	0.68033543	0	0.315793827	9.891739705
1265	CNN2	calponin 2	21.13256229	5.495501338	0	3.092675019	21.30020337	0	15.03531368	2.372750162	0	12.69755944	36.15096813	0	1.010216093	2.665990351	29.27916132	0	0	2.563914032	0	0	0	1.542390549	5.943021374	16.23546722	19.67086491	30.8463445	0	0	28.51420481	0	12.3011952	3.480884606	18.20576893	21.63547997	2.185326574	10.88109204	3.044306096	6.605342767	0	0	20.23765988	12.78480867	14.95812273	7.974535773	27.44879028	15.40543816	0
25904	CNOT10	CCR4-NOT transcription complex subunit 10	0.746454531	0.429150991	0	0.585688717	0	0	0	0	0	0	0	0.61330169	0	0	0	0	0.435083411	0	0.856535215	0	0	0.63697224	0.980799819	0	0	0	0	2.196247398	2.358068469	1.849980267	4.789026103	4.307163566	1.531803975	1.006838704	3.755499659	2.779399745	3.231851848	3.595247723	2.362260416	2.420993028	0.154744862	0	5.772113048	1.134562481	0	2.545369419	0
1272	CNTN1	contactin 1	0.958022333	0.796995113	1.879437341	1.124285384	2.270479679	1.59040513	1.528519329	1.072072644	2.084432803	1.576435652	2.170844832	1.141769655	2.032150031	2.730594197	2.148478182	1.062403646	1.399727679	0.021187722	0	3.828673613	2.930574878	1.930221942	1.914255406	1.605528473	0.215011384	2.220771688	0.357253047	2.387060149	0.16621565	0	0.315070012	0	0	1.603655187	1.702163405	0	1.945009537	1.206142291	2.362703035	2.122735858	1.265991332	0.063432189	0	2.995505023	1.736402641	0.244008303	1.837155792
388753	COA6	cytochrome c oxidase assembly factor 6	0.879190039	0	0.720836038	0	0	0	0	0	0	0	0	0	0	0	0	0	0	0	0	0	0.527653642	0	0	0	0	0	0	0	0	0	0.995890145	0.786109065	0	0	0	0	0	0	0	0	0	0	0	0	0.199052914	0	0
10466	COG5	component of oligomeric golgi complex 5	3.781366199	0	0.870670609	0	1.40486928	0.85306353	1.713590454	0.594443351	0	0.885775833	0.907999883	0.892749124	1.099659433	0.348619535	0	1.166995183	0	0.641280774	0.958642284	0.8352369	0.692499333	0	1.2233089	0	1.595516365	1.216563083	0	0.930769262	0	1.663220338	0.604951839	0.980969328	0	1.556987005	1.306837362	1.403477314	0	0.745734124	1.285133247	1.233613571	2.150229083	0	0	0.425635866	0	1.157783506	1.549463811
1303	COL12A1	collagen type XII alpha 1 chain	1.76844075	3.735318754	1.321350589	1.554344989	2.909841312	3.573325671	1.760111482	0.985981624	1.241976488	1.902066679	1.518577297	2.966357364	0.045840125	3.322162202	1.854640571	0.925815173	0.642841882	3.30770518	1.648026264	1.655407171	1.449278144	0.869783069	2.537853966	1.550630511	2.671516374	2.148318993	2.964958324	2.459364664	2.857730209	1.280522974	3.675841508	1.125677593	1.883177693	1.879528449	5.453984566	4.476182697	3.052222996	1.015541251	1.252706916	3.299121396	1.362641577	3.97187592	3.874671848	2.540765836	1.343475652	1.791019592	4.529739157
7373	COL14A1	collagen type XIV alpha 1 chain	0.038736565	2.553948606	0.218952057	2.365427594	5.692864432	31.15624068	2.879956618	0.205116163	0.045516342	0.102209421	22.45779928	0.957103775	0.988966101	0.34207616	16.95164235	1.312200114	0.571439418	18.31034386	0.8514585	2.017991434	1.214876246	0.549263625	7.577474018	14.92538351	0.061106527	0.762110611	15.14859187	17.09374421	0.277698286	17.73860999	0.177546299	17.40419887	0.760044786	19.20667427	19.62937206	0.539209851	23.33655498	21.09850009	20.20776963	0.504822598	177.4148429	19.57673501	26.8523709	23.27898982	19.0066739	15.67719465	0.019524897
1306	COL15A1	collagen type XV alpha 1 chain	0.054364531	0	0	0	0	0	0.654172248	0	0	0	3.458152766	0	0	1.178663722	0.09561813	0.171658664	0.15515802	0	0	0	0	0	0	0	0	0	0	0	0.169897702	0	0	0	0	0	0	0	0	1.883052687	0.080954572	0	0.128099833	0.034344111	0	0	0	0	0
80781	COL18A1	collagen type XVIII alpha 1 chain	0.467426501	0.150592068	0	0.13120776	0	0.665257429	0	0.067869486	0	0	0.131480298	0	0.068140116	0.625512955	0	0.100322253	0	0.380448394	0	0	0.351070804	0	0	0.012393636	0.041420174	0.072904324	0.111785694	0	1.424498455	0	0.230249189	0.663750569	1.047733221	0.115868376	1.510032707	0.102088294	0.020199066	0	0	0.106907182	0	0.563710358	0.26440734	0.399471401	0	0.058506012	0
1277	COL1A1	collagen type I alpha 1 chain	2.053456677	0.249223727	0.656513015	1.481676761	0.024039438	0	0.00881682	0.040448972	0	1.931192923	0.27034535	0.331323025	0	0.046283253	0	0.142131963	0.024694121	0	1.594262321	1.908986406	1.323969298	0	0	0	2.088392911	0	0.326508747	0.205432107	0.291071567	0.0812458	0	0	0	0.019287778	0	0.015015108	0	0	0	0.225103013	2.780651358	2.766158373	0	0	0	0	0
1284	COL4A2	collagen type IV alpha 2 chain	0.259709154	0	0	0	3.334645811	0	0	19.28809095	1.066301225	0.061308651	0	0.029879229	0	0	0	0.051528188	0	0	0	0	0	0	0	0	0	0	0	0	0	0	0	0	0	0	0.216880445	0	0.270936708	0.026767636	0	0	0.118746743	0.118896307	0	0	0	0	0
50509	COL5A3	collagen type V alpha 3 chain	23.57423274	24.37722106	22.38464678	14.36672787	23.62773875	0.248600217	18.90422206	22.71845987	21.33726207	26.3663889	15.76220505	20.58641318	20.96259118	22.56549824	19.98224338	0	14.27618891	21.43499427	11.97959337	10.0611823	8.900597042	6.490829748	8.567913344	0	18.80969582	21.63391177	17.23572709	15.14274671	19.15321192	12.59050637	23.3269999	24.05945361	13.18708847	17.76806394	23.90909084	12.21110894	19.56504025	16.30956659	16.06914259	18.56923833	17.43000919	17.01631852	19.40604986	20.49760718	16.4029993	18.88766517	21.95707869
1291	COL6A1	collagen type VI alpha 1 chain	16.70800623	2.458305111	0.296473552	1.2138572	1.85191822	0.431090881	1.876236346	1.634108276	2.034609838	3.189584646	0.859595232	0.829084751	0.182553598	0.875656536	3.36464057	0.339913559	0.486444093	1.839875384	0.309573121	1.880052294	22.21966873	0.056574689	3.642619198	1.199044213	2.190523186	0.720028543	1.854164836	2.72826824	0.554890167	1.058874012	1.313860383	0.305456898	0.95507281	0.739723746	0.951504332	1.842044321	1.863036758	0.178882786	1.579800867	0	1.743772133	0.465937741	1.488570685	1.651217179	0.96706886	1.94773705	0.184144368
1292	COL6A2	collagen type VI alpha 2 chain	4.511196091	0.262386229	2.974037113	0.437863963	0.551657685	0.018853446	0.319119785	0.235270864	0.081202298	0.050370941	0	5.27766502	6.571478526	0.273262663	0.375686714	2.726373696	2.952704269	5.409171335	0.316527833	5.518303375	0.056183345	8.536297468	0.145637335	1.284302816	0.172718348	0.420697006	0.733425659	1.037299715	0.270778438	0.087584042	0	1.201184176	0.469581045	0	0.743073901	1.4016531	0.690122364	0	0.872099253	0	0	2.389893174	0.684651867	0.35121069	0.145538951	1.401968513	0.612713708
1293	COL6A3	collagen type VI alpha 3 chain	4.123421168	4.96833428	4.908137237	6.580031887	11.79123806	9.030083137	5.423057722	2.173533925	5.063396217	5.188507357	3.741215585	15.71896209	10.67351668	8.581153576	3.298381727	5.984068377	4.592164574	7.034380488	4.794212198	16.86299561	8.125455637	20.65035694	16.76851849	1.616341783	1.872070977	1.5918035	4.270005625	2.198336487	2.368781759	3.097693493	6.349085506	3.509617941	0.438948222	1.868313279	3.260846336	3.687718498	3.40923521	2.465967641	1.226879798	2.579834512	2.167606591	3.532962539	2.544343025	3.078382893	1.309307335	3.885864594	1.968180817
1294	COL7A1	collagen type VII alpha 1 chain	0.011327364	0.054634045	0	0.064277221	0	0.032008012	0.113829432	0.115203906	0	0	0.040949798	0	0	0.030310939	0.11807212	0.159960971	0	0.237000683	0	0.106654955	0	0.063418872	0	0	0	0.083857917	0	0	0	0.062971594	0	0	0.215920309	0	0.212374641	0	0	0.065488449	0	0	0.284735304	0	0	0	0.509254204	0.120755239	0.139441383
1295	COL8A1	collagen type VIII alpha 1 chain	0.332091075	0	0	1.097914016	0.065891561	0	0	0	0	0	0	0.099401087	0	0	0	0	0	0	0	0.33124647	0.290175984	0.072483225	0	0	0	0	0	0	0	0	0	0	0.062918982	0	0	0	0	0	0	0.238168956	0	0.802379357	0	0	0	0	0
10584	COLEC10	collectin subfamily member 10	0.106070802	0	0	0	0.317639429	1.988035142	0	0	0	0	0	0	0	0	0	0.683946374	5.549604192	0	0	0	0	0	0	0.355554292	0.475185018	0.485031845	0.293249843	0.275385772	0.257713288	0.27598715	0.414932891	0.494346497	0.518778103	0.398551156	0	0.408758849	0.287492094	0	0.835866598	0	0.204677121	0.382102081	0.112708479	0.343907521	0	0.20673078	0
78989	COLEC11	collectin subfamily member 11	0.376755491	0	0	0.280313525	0	0	0.48578337	0	0.202970017	0.079802534	0.783707466	0	0	0	0	0.508004101	0	0	11.78207112	0.310329291	0.197170379	0	0	0	0.975855403	0.268163964	0.594508406	0.248673849	0.634052161	0.9692489	1.200764849	1.12344749	3.347779847	1.482975794	0	0	1.616070425	0.174641147	0.192847535	0.372880706	2.51359966	0	1.450298627	0.15346228	0	0.149644786	2.324524835
1311	COMP	cartilage oligomeric matrix protein	1.151710344	0.244621961	0.127778792	0.117519876	0.526053426	8.609000808	1.562963483	0.838414537	1.605206343	0.570890683	0.595965878	1.014290774	0.268359274	0.721976264	0.738599103	0.073981961	7.110275512	0.291143341	0.140955774	0.894822698	7.020284897	0	0.209389528	0.350423686	0.683471898	0.279909043	0.894518281	0.958289814	0.400127867	8.647276881	0.422644088	0.582822112	1.330443176	0.497652399	0.506659345	0.784325484	0.465581999	0.684545571	1.067436553	0.403975569	0.885569723	0.712792457	0.497190388	0.138426272	0.537399139	0.266830523	0.599787533
1315	COPB1	COPI coat complex subunit beta 1	0.934461414	0.834698241	0.663289971	1.381967333	0.946439875	1.060764443	0.650103317	0.138745847	0.869882073	0	0.034729416	0.760554327	1.077264491	0.984930513	0.176180692	3.468820384	0.044218223	0.933559225	0.646456863	1.168248766	0.941291364	1.656026087	0.851002498	0.800035267	0.261103633	0.709617231	2.430387749	0.406249956	0.586884829	0.308123666	3.318351427	0.471086667	1.449966076	0.53405373	4.437492252	0.587705357	0.37496379	1.011099164	0.491566317	2.260253134	0	2.316104824	0	0.36555149	0.089966788	0	0.077389675
9276	COPB2	COPI coat complex subunit beta 2	3.317469072	0	0	0	0	0	0	0	0.058114854	0	0	0.09127708	5.006434538	0	0	0	0	0	0	0.038718737	0	0	0.126400921	0	0.014417698	0.123525175	0	0	0	0	0	0.03322975	0	0	0	0.067661338	0	0.147931434	0	0	0.082037662	0	0.071400958	0	0	0	0
22820	COPG1	COPI coat complex subunit gamma 1	2.928332735	0	0	0.500324227	0	0.110308439	0	0	0	0	0.083972542	0.258283968	0	0	0.162298746	0	0	0	0	1.216594177	0.035659942	0.81384219	0	0	1.347487045	0	0	0	0	0	0	0	0	0	0	0	1.379101864	0	0	0	0.232696694	0.662223937	0	0	0	0.393333603	0.528392943
51138	COPS4	COP9 signalosome subunit 4	0.270472603	1.998439312	0.271366135	0	0	1.480807122	0	0	1.706821665	0.141462598	1.645999301	0	0.446555975	2.504377511	0.597418283	2.812781148	0	0	0	1.587975608	3.064540871	0.286628459	0	0	0.798717587	0	0	2.081046213	15.47140534	1.754608862	0	0	0	2.021954822	2.025211339	0	0	0	0	0	0	3.458162628	0	1.258602888	0	0	0
10987	COPS5	COP9 signalosome subunit 5	0.483626043	0.939983901	0	0	1.608753085	1.043526782	0	0.493604482	0.763360737	0	0	0	0	0	0	0	0	0	0	5.425044373	0	0	0	1.418161058	0	0	0	0.817717499	0	0	0	0	0	3.761470697	0	0	0	0.682615496	0	0.99443768	0	0	0	0	0	0	0
56997	COQ8A	coenzyme Q8A	3.814916408	0	2.37326148	0	3.29190939	0	0	0	0	0	0	10.03562245	2.169611937	0	0	0	1.992770409	0	0	10.87814344	0	2.829112444	0	0	0	0	0	0	0	0	0	0	0	0	0	0	0	0	0	0	0	0	0.646515819	0	0.522136707	0	0
57017	COQ9	coenzyme Q9	0.629376348	0.440340881	0	0	0.354444985	0.493724108	0.61282535	0	0	0	0.350586085	0.574355329	0	0	0	0	1.35696855	0	0	0	0.161871695	0.455860253	0.558002562	0	0	0.675532905	0	0	0	1.412652903	0	0	0	0	0	0	0	0	0	0	0	0.684272066	0	0.818778707	0	0	0
11151	CORO1A	coronin 1A	3.194636905	3.118022004	6.122877582	0.271558592	1.894673458	8.345965582	4.058045144	6.789190468	3.888230876	3.577732994	3.986592739	3.460809122	1.212715404	5.521907862	2.34412868	2.08447575	4.346368275	3.255270302	2.58660408	8.732716682	5.496200891	0.329092177	7.324866542	1.145239668	0.098102959	0.536724006	2.261145308	0.940701826	1.135534646	0	1.25684398	1.996008407	0	0	3.931654962	0	0.52304193	0.106140518	0	0	0.898005256	2.29980428	0	1.235151733	7.233853574	4.412626047	0.78895591
23406	COTL1	coactosin like F-actin binding protein 1	2.121618631	0.039776659	38.25492775	0	0	69.41332236	122.9168266	0	30.72272049	0	0	44.71644559	0	0	290.4178566	0	0	0	1.623778386	6.642905881	0	0	0	0	18.32007661	0	0	0	0	0	139.1220991	0.051582327	0	0	0.037281351	0	0	9.868980268	0	0	0	143.778655	1.323547887	0	0	0	0
1356	CP	ceruloplasmin	366.3676974	358.2225536	300.5821479	316.5034988	475.8561439	374.9325875	302.056793	555.8795174	327.9212429	445.7102348	328.1707767	269.2723686	390.3461644	502.5663332	542.7128283	505.9295074	374.3637285	396.0650013	342.8425114	463.4391971	417.3758795	391.9183004	433.6088716	319.8004338	356.4097885	347.8424207	363.6353805	316.0881669	407.0592033	354.2688529	523.1150273	433.7191002	262.6933678	313.5387913	450.7148901	347.0433348	388.481215	360.4638786	375.1184436	342.1457214	350.6047391	431.7706412	331.6925252	306.0776497	288.4352424	341.4654876	271.5201233
1357	CPA1	carboxypeptidase A1	1.683497125	1.032230306	0.603253015	0.333234674	1.943296708	0.414990876	0.081737837	0.13226111	0.489928036	0.274381068	0	0	1.10798074	0.236821932	0.416951738	0	0.503365351	0.181284808	0	0.189062857	0	0.245834052	0	3.22559331	3.106135888	2.113420973	0	0	0.412950061	0.616657492	0.658059161	1.213824955	0.716301853	0	0	3.258093912	0.358188637	0.591892444	0.546808221	0.665553991	0.692893531	0.724849824	1.936815625	0.346204692	0.561813705	0.885753652	2.570575704
1361	CPB2	carboxypeptidase B2	91.61270655	40.37377441	33.15292077	29.28781516	70.26714887	40.41873961	57.90991422	35.49349215	35.18065843	66.31023436	29.00767449	31.40106392	94.34030304	25.25685865	42.90420493	89.42378875	24.79349394	75.50711527	48.45858263	139.3661032	41.70552086	50.69054746	51.13519878	21.69675613	22.15428583	29.56630912	53.70728054	56.54969226	66.21896988	21.324597	39.85144806	19.07208488	8.858396753	85.51914148	27.80761215	26.24032739	26.85931838	14.33020664	15.9453532	28.96417817	89.88393386	52.0015052	30.10753829	87.9035392	29.47119468	49.58343752	17.42192011
1368	CPM	carboxypeptidase M	1.715508078	0.265607616	0.630950618	0.619423412	1.842343279	1.389626771	3.427659821	2.953278126	1.575168987	3.636645875	0.110110057	3.463619604	2.642083688	1.173024693	2.88506487	2.561050339	9.439782844	3.866769016	2.815252746	1.285201768	3.013212972	0	2.157780062	1.244523261	5.331130605	1.828938773	0.399693185	0.832093433	1.089026241	4.695079655	0.942182799	0.218771139	2.702194125	2.711661212	1.413459315	2.60973778	1.820708545	0.974662318	0.488072619	0.169298662	3.716034593	1.925314409	1.26183271	0.351645928	0.763208941	1.943230124	0
1369	CPN1	carboxypeptidase N subunit 1	6.848711776	12.42534332	13.16303458	19.70800478	14.56254319	19.38065995	8.692053707	7.907970689	4.31616191	63.50392382	12.51515328	6.169870888	20.1165681	23.53807078	41.96432384	35.53969553	25.66003508	29.55962545	10.90091982	11.11883768	17.44627845	35.5971144	34.9125876	12.77836024	20.20146304	17.46901391	21.77362093	10.57878695	21.43253174	15.18766818	23.72508199	12.69144853	15.03328148	21.97260997	25.30012392	22.04596993	34.12253659	20.22565523	12.11384428	11.41656696	25.30202605	13.61013361	13.09373766	7.575205863	27.23310973	31.78825716	16.08382953
1370	CPN2	carboxypeptidase N subunit 2	42.02966781	25.70914337	23.03056832	38.80033318	20.01501681	17.36757125	8.702941162	28.03659866	21.07382979	30.95101677	34.11594439	35.90105968	27.26026948	18.06795841	20.29535818	20.7387363	20.08339291	21.97059812	18.99237562	37.42138778	24.87746478	23.17109898	28.0220986	24.84031573	18.91538373	30.20701141	29.88892096	15.34317823	23.14247931	21.80201533	29.65222801	14.45100476	21.33046234	26.93725491	27.05192863	21.1152526	18.24347388	18.56169056	20.86652465	19.56394447	23.68948668	24.54982813	21.50461507	20.31872069	20.37152669	17.65916855	20.86643943
8895	CPNE3	copine 3	0.382674977	0	0	0	0	0	0	0	1.034035057	0	0	0	0	0	0	0	0	0	0.148355609	0	0	0	0	0	0	0.728709656	0	1.404446461	0	0	0	5.756164025	0	0.51549882	0	0	0	0	0	0.131025271	0	0	6.616054978	0.562809095	0	0	0
144402	CPNE8	copine 8	0.926563093	0	0	0	0	0	0	0	0	0	0	0	0.273497724	0.026905742	0	0.047172379	0.380006135	0.025391604	0	0	0	0.033354918	0	0.34458951	0	0	0	0	0.422270057	0.190178291	0	0	0	0	0	0	0	0	0	0	23.43090486	0	0	0	0	0	0
55313	CPPED1	calcineurin like phosphoesterase domain containing 1	0.357674794	0.280411204	0	0	0	0	0	0	1.340465281	0	0.668650483	0	0	0	0	0	0	0.21182241	0	0	0.347006747	0.214386125	0	0	0	0	0	0	0	0	0	0	0	0	0	2.250425648	0	1.534536746	0	0	0	0	0	0.238859	0	0	0
53981	CPSF2	cleavage and polyadenylation specific factor 2	2.584517622	0	4.238763074	3.72228334	0	0	0	7.101289571	0	0	0	0	0	0	0	0	0	5.898997604	0	0	0	2.689744652	0	0	0.727297858	0	0	0	0	0	0	0	0	0	0.026725059	1.006182003	0	0.931982879	0	0.781915177	0	1.148583729	1.065004988	0.805731033	0	0	0
1374	CPT1A	carnitine palmitoyltransferase 1A	0.615433584	0	0.954073858	0	1.215474328	1.389852662	1.315514989	0	0	1.506910364	0	0.283003711	0.189722757	0.936386371	0.741950744	1.837012228	0	0.799953322	0.13818199	0	0	0	0	1.488408702	0.090982121	0	0	0	0	0	0.908563223	0	0.340447006	0	0	0	0	0	0	0	0.12716301	1.360587379	0	0	0	0	0
1382	CRABP2	cellular retinoic acid binding protein 2	6.552621884	0	0	0	0	0	0	0	15.3030656	0	0	0	9.193367148	0	0	0	0.304856602	32.27931188	0	0	0	14.87710145	0	0	0	0.395574013	7.14260279	0	7.932198061	0	0	0	0	0	0	0	0	0	0	12.50079589	0	0	0	0	0	0	0
51340	CRNKL1	crooked neck pre-mRNA splicing factor 1	0.03167516	0	0	0	0	0	0	0	0	0	0	0	0	0	0	0	0.055971707	0	0	0	0	0	0.266737493	0	0	0.313187994	0	0.105889135	0	0	0	0	0	0	0	0	0	0	0.092598609	0	0	0	0	0	0	0	0
9696	CROCC	ciliary rootlet coiled-coil, rootletin	2.229046504	6.482881781	1.201438917	0	6.596581769	0	4.536391606	0	0	4.891719776	0	0	0	12.07288286	0	0	13.34125461	1.230537979	0	13.17083679	2.654944338	3.923353629	1.382891741	0	0	0	0	0	0	0.610531682	0	0	0	0	0	0	0	0	0	0	0	0	0	0	0	0	0
1401	CRP	C-reactive protein	1.871955007	12.60695114	3.628687899	4.459369511	29.98014145	7.018371316	6.864876441	34.40307564	47.54943317	105.7588786	0.229164488	2.374265035	12.07902778	87.46333952	40.83973372	61.25055694	233.2473335	11.55996135	6.425445655	35.25449084	14.44129158	7.086800165	36.19016132	62.3930706	8.640088153	5.972549665	0	5.891273061	12.54688903	3.650878245	4.214747777	47.07875072	2.281966658	5.364556412	25.15820177	4.790185962	2.666494821	22.20645481	4.170124303	1.700399746	17.52196105	9.549509192	0	7.95146351	5.073232433	15.0367888	5.052800849
55118	CRTAC1	cartilage acidic protein 1	1.517822085	1.777150037	2.944227157	3.295417648	3.0756609	3.333360573	4.021364209	0.593361082	2.892677611	3.120638688	1.12928565	3.942062671	0.86122622	0.358993644	29.52495519	0.17191329	0.397467042	2.140105445	2.343657493	0.475166504	2.62222946	1.126668449	0.98000615	1.409108167	9.196238878	1.265704088	0.296003825	0.456523141	1.264880197	1.059424845	1.086054419	5.108777504	2.296207646	0.811309808	12.62976231	3.227053323	1.908354371	0.953089608	12.84488505	1.66470214	0.825105644	0.797159994	0.467592836	14.76347439	0.331849463	1.66263495	1.439235746
1410	CRYAB	crystallin alpha B	1.93420233	0	0.428179414	0.888513639	30.12206442	0.602708281	1.958775982	4.647145044	0.354688918	6.662399027	0	0.085271267	3.112994021	0	0	0	0	0.187589523	40.18024944	1.202081807	0	0	0	0	0	0	0	0	0	0	0	1.069854726	2.02428753	0	0	3.19227532	1.604283755	0.086227057	0	0	0	0	0	0	8.591746418	0.509375233	1.681566851
1431	CS	citrate synthase	64.80932352	57.66071226	86.29176898	40.09586671	92.69834258	34.78545916	117.1184899	152.0469046	126.3986721	89.693578	46.95359664	1.144205405	33.01121651	0	129.3815544	5.952775785	95.83998563	146.581594	82.02046266	64.62413576	49.5462491	0	1.632521765	0	0.150611048	0.917329909	62.55037077	0	0	0	5.081732522	8.561987318	3.855190391	0	0.360110605	27.08896547	67.34435766	6.838034258	50.56103169	2.082979388	3.546172281	76.90109955	1.823225325	0.104064007	0.361537451	0	3.536626831
1434	CSE1L	chromosome segregation 1 like	0.214709922	1.372865147	0.734067936	0	4.747520842	0	0.440244229	0.275796864	0	1.019059502	0	0.760086426	0.413657934	0.094471865	0.647467933	1.534148377	4.785812064	0.723761539	0.501281062	0.778312364	0.443068256	0	0.313619526	0	0	0.11280125	0	0.470885949	0.009772953	0.577618743	0.043523185	0.759504475	0.167424282	0.096206021	0.40823472	0.859886628	0.764328397	0.813166232	0	0.053247898	0	1.018762157	0.669196868	0	0.182318206	0.71132137	1.60792634
1436	CSF1R	colony stimulating factor 1 receptor	0.330575589	0.268830578	0.436694549	0.627795051	0.589689481	0.444501569	0.416232799	0.25150606	0.425279191	11.13831747	1.294471037	0.190507689	0.362288879	0.371310797	2.171345873	0.690542263	0.386247635	0.481371218	0.169165124	0.782606292	0.134030981	0.146722603	0.165992243	0.486998776	0.50811633	0.17091916	4.365702377	0.871472524	1.089775271	1.124378213	0.638780232	0.558409701	0.613288905	0.656845368	0.976842156	0.522211881	0.590663909	0.458314317	0.770245589	0.550381304	0.749460916	0	0.38300737	0.195150924	0.461858947	0.016992587	0.040599564
1446	CSN1S1	casein alpha s1	183.7592248	150.9867405	194.1411255	194.711036	12.54001493	114.575078	88.9898284	20.65605937	11.8460695	184.138787	114.8791329	147.8299301	86.32123301	9.616793058	250.1353288	12.10438396	0.059008594	231.3616258	0.757944928	0	5.29104295	5.581031592	4.575234779	16.43473734	23.18523817	255.080575	29.43599306	19.96867117	417.4343594	1.764736227	18.78963431	14.55818681	49.01796135	108.2966796	334.0666582	125.3890204	17.84346706	22.4424411	243.8128892	265.2891997	215.8387786	25.13409879	16.44045592	206.6031257	114.6016683	18.62433909	20.09066531
1448	CSN3	casein kappa	8.026089437	8.986432213	3.484190831	0	5.53481803	0	7.711249312	3.006323633	0	9.315805972	0	4.513278667	0	9.942742814	0.823673735	4.32012722	0.720927879	0	19.09702142	0	8.432147112	0	0	0	0	0	1.530821694	7.37396343	0	4.964969851	0	0	0	2.376202772	4.114193237	0	8.673464389	0	1.89946223	0	0	0.862385638	0	0	0	0	0
1457	CSNK2A1	casein kinase 2 alpha 1	0.268826017	1.046948552	6.138930084	0.163111676	0.415048574	8.919431193	3.901887781	1.490224316	0.170870969	0.967131627	2.094092005	0	0	4.328452309	0.299257603	2.841987192	0.647230367	0.516869877	15.48217728	0.657209112	0.127617165	1.35735615	0	6.94122851	1.232324475	2.725976819	2.536246128	0	6.912988913	2.542743399	3.821319994	2.155210155	4.394085674	3.818118222	0	3.277243122	3.457427756	5.323728098	2.539613856	2.739672972	2.596316587	6.125082159	3.55551244	5.15803562	0.052841368	1.66280389	4.042842175
283106	CSNK2A3	casein kinase 2 alpha 3	0.246423849	0.959702839	0.497979381	0.149519036	0.380461193	0.55548836	0	1.366038956	0.156631722	0.886537325	0.258989951	0	0	0.84103883	0.274319469	0.956865491	0.593294503	0.473797387	1.738736187	0.602441686	0.116982402	1.244243137	0	0.948287952	1.129630769	1.08371867	0.346636816	0	0.735227637	2.330848116	0.217907429	1.975609309	0.755571432	1.589809176	0	0.968439155	1.062270357	4.501931862	0	2.511366891	0.031883901	1.269559768	0	0	0.048437921	1.524236899	0.030962375
1464	CSPG4	chondroitin sulfate proteoglycan 4	3.457745372	5.471621302	2.587538716	3.599391092	3.626958521	0	2.088052592	0.084497422	4.635335416	4.601705646	0	3.881473599	5.015035506	0	0	5.394858225	2.188508987	2.097570182	0	0.316047377	0.717051916	1.400161741	0	0.048641865	2.908585657	0.084254282	0.063108067	0	3.974127065	1.50119773	0	0.128139285	0.084982726	0	2.324677611	0	0	0.355291417	2.749574697	4.224298884	0	0	2.929251654	3.109827279	0.03657814	0	0
1465	CSRP1	cysteine and glycine rich protein 1	5.03337867	0	0.800259207	4.329215754	0	0	0	0	0	0	0	0	0	0	0	0	0	14.69516234	0	0	0.263535238	0	0	0	0	0	0	0	0	0	0.484557358	0	0	0	0	0	1.48967164	0	0.572145393	0.818318025	0	1.984841144	0.75421664	0	2.941103416	0	0
1471	CST3	cystatin C	6.058012036	8.866364881	6.892895218	4.916732235	8.191195678	4.673632286	8.370410268	3.530759781	8.763080407	7.095401913	5.297181097	5.784016502	6.155677958	5.791082938	10.09776605	8.954562188	2.475637723	5.798058014	3.015080949	9.231889399	8.565069606	4.40117353	3.958770564	8.779122313	6.482803504	10.52165652	3.528907611	5.614236281	9.511054547	6.386259977	3.451370201	4.035098942	4.912901168	6.950349113	7.303027323	4.215182694	8.094032309	2.801653216	4.498743123	4.745157906	6.334971292	3.607706951	5.515490669	3.655261113	5.109996042	3.814312171	6.159666147
1474	CST6	cystatin E/M	1.086580748	0	0	0	0	0	0	3.640522007	0	0	0	1.619587945	1.616815191	0.115173514	0.047573849	0	0	0	1.021990776	0.821527378	0	0	1.810438471	0	0	0	0	0	0	0.081173327	0	0	0	0	1.709430136	0	0	0	0	0	0	0	0	1.808286243	0	0	0
1477	CSTF1	cleavage stimulation factor subunit 1	15.61802705	1.798441402	0	10.3262989	0.0605235	0	0	1.157278438	0	0	0.250576769	0	3.46085743	0	0	0	0	0	0	0	0	0	0	0	0	0	0	0	0	5.32832826	0	0	0	0	0	0	0	1.328506096	0.119101178	0	0	0	0	0	0	0	0
1486	CTBS	chitobiase	1.333794904	0	0	0	0	0	0	0.130391237	0	0.141401173	0.19638216	0	0	0	0	0.113984954	0.314560735	0	0	0	0	0	0	0	0	0	0.053443747	0.265271604	0	0	0	0	0	0	0	0	0	0	0	0	0	0	0	0	0	0	0
1495	CTNNA1	catenin alpha 1	0.174375943	0.18161101	0.288890644	0.493295264	3.581107948	6.777302153	0.503052986	0.558715994	0.565292736	0.284892161	0.642307728	0.789611605	9.050589912	2.933319841	0	0	0	7.036599198	0	1.363967611	0.776284419	1.420031697	3.139963171	1.0281073	0.68899189	1.872600248	0.782076968	0	1.160893168	1.498324351	1.7329286	1.927280829	0	0.127730863	1.000489409	0	1.148819749	0.496684842	1.21517379	0	1.378822944	1.864833384	4.523184765	0.164972164	1.306487063	0	0.020309329
1509	CTSD	cathepsin D	0.80425709	3.242544958	1.199355441	1.971117108	1.236448915	0.848067193	0.720896962	1.518438761	2.160923628	3.010397593	0.140023712	0.694220527	0.253422392	6.564426188	1.114344445	1.488654231	0.434025572	0.234626929	0.427546276	1.067094376	0.242684544	0.867003466	0.948185828	2.3076403	0.919060942	0.086773586	3.597941781	0.123524483	0.682464693	1.44659885	0.342478296	6.929448117	0.887084098	0.621429532	1.281925905	1.417587151	0.288262395	0.399271416	1.093535494	0.722150921	0.586072464	1.313120586	5.181312032	4.420532712	0.607773698	3.657860245	1.361468588
1511	CTSG	cathepsin G	1.870623832	0.516190996	0.891784763	0	0	0	4.450473104	5.319390629	4.645220069	5.94840082	0	2.234384817	497.0017209	3.621906276	6.455118089	0	9.369897249	4.219257421	5.447919657	5.286459505	0	3.247593578	5.968798699	0	1.935856464	0	3.232114618	0.118654957	1.84587947	0	0	1.283938623	0	0	0	0.229202471	2.004519925	1.288304732	0	0	2.458350646	1.356967203	0	4.148101943	2.668699827	0	0
1512	CTSH	cathepsin H	10.58751021	2.750521724	4.032572441	3.09782067	0	1.620590804	2.273549953	3.264943688	4.101041003	1.439832105	1.418695521	3.175861918	2.500788792	3.054014214	1.396786178	9.518683612	1.697684645	1.411025744	1.026369826	0	0	46.97211182	2.223113735	0	0.33314953	0	0	0	0	0	0	0	0.367829868	0.763107225	0	0	0	0	0.078764288	0	0	0	0	0	0.773808556	0	0
1514	CTSL	cathepsin L	14.5683966	21.94789122	8.498297822	18.80786718	21.45568087	14.31362639	20.07338956	15.05709578	19.00703194	12.47950806	23.1659646	15.12673901	12.414075	10.43497742	8.341150729	39.70313862	11.56162191	13.38115879	20.89415269	17.63251254	16.78490532	16.00751638	9.183340135	14.47398463	12.04540892	17.66788348	23.91232215	16.12353222	13.56129055	19.00221353	15.87632788	14.14876965	32.42430172	12.52683017	20.60864228	5.139833986	26.31523547	17.07376509	11.62771818	17.75232677	16.54961051	25.89107301	16.23155735	19.35914357	15.19554368	8.09200933	14.37019115
1522	CTSZ	cathepsin Z	55.05288673	30.35266357	57.09896096	47.9959085	75.12869204	55.20181142	68.58049662	59.69502554	40.01881302	93.91831864	84.66824667	59.52730404	66.86129451	30.88538335	44.80331041	52.73369333	29.02301327	32.1208181	43.36151792	41.75073058	26.69001668	26.64709331	43.56811031	72.85179293	100.3797141	29.88571564	56.38242119	99.63738343	77.68312912	102.9629378	105.3418911	83.0717909	98.68369077	55.53135528	62.19711293	60.87048743	78.07963755	68.10905966	70.36650195	43.96570459	68.73291173	82.38634486	72.50957051	53.9144052	90.87438508	78.89594943	118.4113871
2017	CTTN	cortactin	1.364011118	1.472777074	1.392009962	1.341677687	1.281298393	2.058026201	0.498038324	1.051397985	1.832123231	1.101568408	1.926205364	1.148420932	1.080915281	1.038058267	0	2.415317415	0	1.472749337	0	0	0	0	0	3.572768189	104.2299253	2.676055673	12.30953112	7.870029173	8.018714846	2.25895799	1.694130589	110.355625	1.996431155	3.065615802	6.231961507	7.036621429	3.427600912	1.974194147	1.377332866	0.557925153	127.0049294	1.529208428	1.091683337	2.508337645	1.895081863	3.514189059	1.294715566
8029	CUBN	cubilin	0.13127936	0	0	0	0	0	0	0	0.022858052	0	0	0	0	0	0.038386917	0.135159492	0	0	0	0.533154202	0	0	0	0	0	0	0	0.052627012	0	0	0.333289482	0	0.084944359	0	0	0	0	0.033997625	0	0	0	0.35411931	0	0	0.122315731	0	0
8451	CUL4A	cullin 4A	6.405100433	4.712778225	4.652672025	3.603571331	4.219317779	3.346317647	2.971724422	3.633304714	3.761436004	3.076115145	0	4.126132865	5.940803639	4.349423069	5.809744715	0	2.929892303	6.466750931	4.992329578	4.654715854	5.630324552	4.563538925	4.668902781	0	0	0	0	0	0	0	0	0.297554099	0.218852566	0	0.042394166	0	1.666979371	0	0	0	0	4.509655705	0	0	0	0.038486236	0.155417447
8450	CUL4B	cullin 4B	5.61678038	6.130569227	6.465884344	3.116768512	5.453020425	5.15121504	4.295815092	5.174769227	5.265221368	2.697516358	2.665832202	5.443715614	7.897323523	6.100609287	7.947608589	0	3.52900548	8.642767737	5.033325954	5.799440623	6.284905639	6.049572885	6.062193537	0	0	1.176309048	0	1.058827174	1.114805372	0.972600776	0.620510169	0	0	0.947316771	0.949034289	1.42633023	2.490629311	0	1.370328928	0.904320242	0	5.375899768	1.517060861	1.679885136	1.493442137	0.710743014	0.511535156
1525	CXADR	CXADR Ig-like cell adhesion molecule	1.670879695	0	0	0	0	0	3.011568222	0	2.093677872	0	0	0	0	0	0	3.166920157	0	0	0	0	0	0	0	0	0	0	0	0	3.298988712	2.746880783	0	0	0	0	1.090466614	0	14.21876027	2.63270468	0	0	8.898825287	0	0	0	0	0	6.875013598
1528	CYB5A	cytochrome b5 type A	1.831876602	1.636501319	1.382610124	1.624603699	1.001679336	0.863696309	1.228184194	1.361155082	1.221437942	7.070304357	0.846527075	1.320548588	1.241871053	1.500339992	1.042625652	2.417716788	0	0	1.254111677	1.76546237	1.125030663	1.984264611	0	0	0	0	0.941477356	2.832209151	0	0	4.134263506	0	0	0	0	0	0	0	0.267397522	0	2.773732043	0	0	0	0	13.8728476	0
1727	CYB5R3	cytochrome b5 reductase 3	0.616748956	0.35335646	0	0	0	0	0	3.518307389	0	0	0.154895773	1.854005443	0	0	0.152504553	0.616822606	3.112848885	0	0	0	0	2.056038536	1.43462524	0.098101546	0.150565558	0	0.975235516	1.26283273	0.720956192	0.944877901	0.277354005	0.672447762	0.205700777	0	0.620317517	0.679494046	0.968223184	0	0	0	6.616625913	2.367878525	0	0	0.240230488	0.250408518	0.673252769
54205	CYCS	cytochrome c, somatic	64.36457557	3.411149381	0	0	0	0.696709404	23.71572593	1.33167476	0	0	0	42.02666862	55.31884343	0	0	0	34.47780428	50.86887485	0	0	48.43185193	0.568744104	0	11.45911465	0.795547979	0	0.803259103	0	0.801343664	0	0.662182316	0	1.560753398	0	0	0	1.273535421	0.802066735	0	0	0.687948859	0.841293663	0	0	43.55501134	0	0
23191	CYFIP1	cytoplasmic FMR1 interacting protein 1	6.547209989	9.33030529	5.396729877	6.221898273	7.513931804	11.25437887	5.440061498	4.39635485	3.687986197	8.432988088	4.027028265	3.762478266	6.26987604	4.837119088	4.573696403	4.21170711	3.839701803	5.95827081	3.535675503	3.292633694	2.436817171	2.100245665	2.801877012	10.51311867	6.207326356	12.77407205	10.40675899	9.168146512	7.481167268	11.38040911	5.029532871	6.897707289	9.853687876	7.918037868	6.261580263	5.919724002	4.11728455	6.430534922	5.308462444	7.083482816	9.429285718	9.221167292	6.264567579	4.015325771	5.095644393	5.97348085	6.027007318
1540	CYLD	CYLD lysine 63 deubiquitinase	0.070669588	0	0	0	0	0	0	0	0	0	0	0	0	0	0	0	0.354793756	0	0	0	0	0	0	0	0	25.96052196	34.30197439	0	0	0	27.72068337	0	0	31.37990238	0	0	0	0	0	0	0	16.81117064	0	0	0	25.27018601	0
57404	CYP20A1	cytochrome P450 family 20 subfamily A member 1	0.115924465	0	0.068230162	0	0	0	0.041236759	0	0	0	0.141455327	0	0	0	0.220383012	0	0	0	0	0	0	0	0	0	0	0	0	0	0	0	0	0	0.104339311	0	0	0.270368878	0	0	0	1.087655318	0	0	0	0	0	0	0
1595	CYP51A1	cytochrome P450 family 51 subfamily A member 1	0.84926615	0	0.663035153	0	0	0	0	0	1.446807118	0.236155641	0	0	0	1.971169767	0	1.668433528	0	0	0	0	0	0	0	0	0	0	0.212827484	1.071637398	0	1.026295144	0.09833349	1.604450054	0	0	1.319387066	1.226213621	0	1.785552026	1.444799152	1.853968949	2.312976681	1.036710225	0	0	0	0	0.17869231
51571	CYRIB	CYFIP related Rac1 interactor B	0.542858627	0.429774845	0	0	0.356322097	0	0	0	0	0.223407603	0	0	0	0	0	0	0	0	4.003256414	0	0	0	0.213165417	0	0	0.394896344	0.463861819	0	0.216150559	0	0.411503253	0	0	0.397293885	0	2.458140128	0	0	0	0	0	0	0	0	0.056230945	0.749341832	0.457625513
1615	DARS1	aspartyl-tRNA synthetase 1	3.165639703	7.174296206	17.50606215	6.377508863	29.57985616	11.10649978	15.94855131	5.299932332	28.99804239	32.17891853	6.967901301	17.80984618	25.35578248	26.95809807	6.84038707	6.824444145	10.00054921	31.05625528	8.875477899	29.7550418	7.09678086	5.859713195	6.667136762	0	0.180330086	0	0.047477809	0	0.152654105	0	38.02306765	0	0.123499295	0.342842269	0	0	0	36.25033914	28.41200772	0	0	0	31.62280704	0	0	0	0
26528	DAZAP1	DAZ associated protein 1	0.704497773	0.219106216	0	0	0	0.318933629	0	5.98690176	0	0	0	1.267943925	1.393490245	0	0	21.15612718	0	7.904925952	0	0.33453047	0	0	0	0	0	0	0.21592131	0.314859368	12.24824548	0	0	0	7.630943397	0	0	0	0	0	0	3.49721525	6.849077638	0	0	0	4.833378791	1.703807029	3.47875837
1621	DBH	dopamine beta-hydroxylase	1.614085295	0.795842848	0	0.524695604	0.905496802	0.738425372	0.690522291	0.163079393	0.600583732	0.373470264	0.547240768	0.244123503	0	0.752278112	0.29621047	5.09268664	0.607714393	61.59364912	0.588970502	0.273410208	0.12562411	4.412053854	1.43191739	0.214094551	1.839329982	0.820711974	1.315215328	0	0	0	0.707235782	0.401621063	1.494323602	0	1.512800347	0.108067964	0.039655251	0.729201057	0	0.404466829	0	0.429690499	0.361411194	19.56404958	1.153573811	0.053453294	0.637182708
1622	DBI	diazepam binding inhibitor, acyl-CoA binding protein	11.33370772	19.16819361	0	6.592465121	0	3.537665051	4.623928545	2.471536263	0	0	8.806390472	0	10.26147798	9.908059216	1.687441945	2.439103634	2.819054529	10.02166101	9.563940376	0	0	7.78762918	3.953982226	4.456855923	0	15.55091124	0	2.962368099	5.943275726	0	5.39795914	10.04209426	0	0	4.402074774	21.41413371	14.87778378	0	8.101960062	4.303487694	3.381731896	0	0	0	7.865028956	0	3.749160067
1627	DBN1	drebrin 1	1.544558296	0	0	0	0	0.190810938	0	0	0	0	0.165563941	0.535935728	0	0	24.52397111	3.331598602	0	0	0	0.079102447	0	0	0	0	0	0	0	0	0	0	1.413290483	0	0.0838614	0	0.058878898	0	0	0	0.07522775	0	0	0	0	0.370948479	0	0.096937863	0
28988	DBNL	drebrin like	1.151670209	0.832426704	0	0.12177953	0.699869354	0.506579188	0	0.665517757	0	0	0	0.190849888	0.582741128	0	0.742960632	0	0	1.141815211	0.410118877	0	0	0	0.275329144	1.568171371	0	0.084290135	1.629397448	0	1.389699909	0	1.936696837	0	0	2.574643505	1.55366083	1.828952226	0.087181126	0	2.105397503	2.466325288	2.891986563	0	0.371465928	0.908066634	2.216051346	1.407846778	0
1629	DBT	dihydrolipoamide branched chain transacylase E2	2.566701518	0	0	0	0.215481402	0	1.370970575	0	0	2.364395679	0	4.360530648	0	0	0	0	0	0	0	0	0	0	0	0	0	0	0	0	0	0	0	0.962843755	0	0	0	0	0	2.33299362	0	0	0	0	0	0	0	0	0
117159	DCD	dermcidin	4.815083042	4.477437564	1.954248148	0.620503427	0.651435741	0.274069301	2.898587459	7.923098972	2.24215748	0	4.175112161	0.736175896	0.214786468	1.70812702	1.400085155	0.834323521	0	0.419684287	3.409391635	0.57020847	1.914057789	3.25681525	0.268540297	0	0.496240448	6.700672451	0.285991254	13.76208984	5.084884889	4.019928139	4.277897649	7.589034083	0.179657923	2.557659114	6.828473467	1.626072875	0.779422129	0	0.688556454	4.341660975	4.092162383	0.386130369	2.183698442	2.450523686	2.925008117	7.977736032	1.790493467
28960	DCPS	decapping enzyme, scavenger	1.899046027	0.061443714	0.15880357	0.176080209	0.210354232	0.131745037	0	0.315529624	1.748957161	0.065986668	0.74307292	0.086131841	0.196687686	0	0.076790529	0.435328407	0	0.129151665	0	0	0	0	0	0.349192075	0.42782661	0.319565645	0.353222697	0.083504683	0.431706335	0.438725924	0.424675724	0.230214732	0.286146019	0.296917803	0.067782779	0.348836986	0.752010344	0.43170734	0.194219464	0.923333338	0.414756446	0.705453043	1.475951698	0.180581747	0.288265427	0.078170105	1.038337869
1639	DCTN1	dynactin subunit 1	1.641856274	2.338645525	2.08060712	1.420513858	1.810131724	1.981024383	2.225652335	2.660032295	2.689996544	1.544202113	3.586720316	2.298114306	2.019432655	2.145769779	0	2.277431237	2.878823514	2.330803564	2.606078316	3.437585642	4.215091873	3.361017831	3.251576887	1.0519296	1.784546228	0.599173449	0.682047502	1.563570452	1.042938047	0.893403303	0.036040654	1.456847595	2.259327112	0	2.593512712	1.065401776	0	1.524178802	1.865824557	1.443068893	1.0276455	1.549155568	11.40568978	1.532252146	1.199859884	1.137692624	0
84516	DCTN5	dynactin subunit 5	0.268504936	0	0	0.781942031	0	0	0	0	1.712340299	0	0	0	0	0	0	0	0	0	0	0	0	0	0	0	0	0	0	0	0	0	0	0	0	0	0	0	0	0	0	0	0	0	0	0	0	0	0
84301	DDI2	DNA damage inducible 1 homolog 2	1.940365856	0	0	0	0	0.073179033	0	0	0	0	0	0	0	0.098236608	0	0	0	0	0	0	0	0	0	0	0	0	0	0	0.913301058	0	0	0	0	0	0.283162419	0	0	0	0	0	0	0	0	0	0	0	0
780	DDR1	discoidin domain receptor tyrosine kinase 1	0.074335835	0	0	0	3.914579426	0.150276466	0.331996975	0	0	0	0.646030365	0.784356955	0	0	0	3.18712269	0	0	0	0	0	0	0.196867895	0	0	5.471455499	0	0	0	0.121960897	0	0	0	0	0	0	0	0	3.60066081	4.792337407	0.539487905	0	0	0.156593417	4.371835461	0	3.677181591
10521	DDX17	DEAD-box helicase 17	0.021743279	0.392229757	0.04452341	0.05430784	0	0	0	0	0	0	0	0.826294418	0	0	0.140463541	0	0	0	0	0.044517576	0.338087848	0.670241261	0	0.057847624	0	2.211570429	0	0.314831115	0	0	0.109492412	0	0	0	0	0.06563101	0	0.190746557	0.193818934	0.118228877	0	0	2.763151568	0	0.403703764	0	0
9188	DDX21	DExD-box helicase 21	3.506999724	0	0	0	0	0	0	0	0	0	0	0	0	0	0.030140636	0	2.578934618	0	0	0	0	0	0	0	0	0	0	0	0	0	0	0	0	0	0	0	0	0.104495549	0	0	0	0	0	0	0	0	0
1654	DDX3X	DEAD-box helicase 3 X-linked	0.323212401	99.49984307	107.4978232	0	106.1907671	132.4282751	76.10985853	126.2377447	80.50936359	105.4468442	80.03475887	164.7069878	95.71385971	68.31379134	74.6544595	0.247606698	71.70161689	74.51949259	80.7777268	56.45508568	43.95795025	69.57899805	40.59786076	0.76236485	2.008293772	0.685465981	1.79066471	0.517437618	0	1.907834574	0.571100755	0	1.263551894	0.8182873	0.878753377	2.032742787	0.883374062	0.551947546	0.352956807	0.669923484	0.13862861	0.37199876	1.394204082	1.614059283	1.426433241	0.485607896	0.297854957
8653	DDX3Y	DEAD-box helicase 3 Y-linked	0.308520928	1.355614633	0	0	0.108709595	0	0.060373999	0.269657928	0.248449561	0.67445319	0.851437315	0.155804702	0	2.956837127	3.782007887	0.236351848	0	0.188677327	0	0	0	1.689984162	0	0.727711902	1.917007691	0.654308437	1.70927086	0.098823369	0	1.821114821	0	0	1.685471979	0.046994114	0.838810041	1.940345388	0.442689008	0.526859021	0.336913315	0.639472417	0.132327309	0.355089726	0.983092781	1.540692952	1.361595367	0.103868241	0.284316096
11325	DDX42	DEAD-box helicase 42	0.283855373	0.452842607	0	0.309731835	0.412667709	0.243009682	0	0	0	0	0.20455995	0	0.503139653	0.383497321	8.847236412	0.596758922	0	12.31420189	7.702739792	0	0.341705117	0.346222766	0	0.486097703	0.501340849	0.40241023	0.325040168	0.43813122	0.488390327	0	16.27021336	0	0	0	0	2.453319441	15.26915574	0	0	0.390121317	0.505568713	0.379565765	0	0	0.52388596	16.55046228	15.91814421
9879	DDX46	DEAD-box helicase 46	2.523776206	1.602102614	0.364636979	0.710957955	1.065853966	2.93329413	0	0.777542924	1.779179415	0	0.304016887	0	1.117447013	1.912629804	0.372168466	3.564835255	2.01706624	0.376111006	0.068438811	1.977372477	0.572881483	0.505452716	0.984280573	0	1.243768598	0	0.071596007	0.213072408	1.354142962	0	0	0.43836846	1.07350381	0	0	0	1.066624163	0.05937936	1.342795811	0.949911731	0.799072802	1.049166958	0.219426842	0.986540895	1.574238703	1.898557421	25.3551534
1655	DDX5	DEAD-box helicase 5	0.26058979	0	0	0	0.655696691	0	0	0.627757405	0.328447276	0	0	1.440154621	0.56056866	0.685408396	0	0.231129885	0.608171922	0	0	0	0.0985004	0.760814404	0	0	0	0	0	0	0	0	0.555047973	0	0.636207672	1.467649597	0	0.074500065	0	0.216523119	0.949673415	0	0.351505696	0.07154571	0	0.112037729	0	0	0.762948694
79039	DDX54	DEAD-box helicase 54	0.165519572	0	0	0.033501205	0	0	0	0	0	0	0.122766856	0	0	0	0	2.283609583	0	0	1.267584254	0	0	0	0.129851856	0	0.56579346	0	2.155844177	0	0.071457739	0	0	0.807880446	0	0	0	0	0	0	0	0	1.211525071	0	0	0	0	0	0
54606	DDX56	DEAD-box helicase 56	0.258103355	0.151605639	0.188304103	0	0.287020323	0.270766959	0	0	0	0	0	0	0.238222227	0	0	0	0	0	0	0	0	0	0	0	0	0	0	0	0	0	0	0	0	0	0	0	0	0	0	0	0	0	0.071175368	0	0	0	0
1656	DDX6	DEAD-box helicase 6	2.177452894	0	0.337706372	0.181892136	0.153351159	0	0	0	0	0.512043734	0.269202671	0.230696959	0	0	0	0.540510012	0	0	0	0	0	0	0	0	0.344213911	0	0.528729868	0	0.151146073	0.639707787	0	0.354598833	0	0	0.859481292	0.119818713	0.049148803	0	0	0.353522433	0	5.176675463	1.632683636	0.249396611	0.303478618	0	9.316060715
55601	DDX60	DExD/H-box helicase 60	0.131536981	0.110245284	0.122701803	1.146879482	0.27748967	0.090335487	0.290708396	0.102882341	0.109658207	0.481512546	0.291059841	0.105382643	0.110504861	1.640925062	0.129070408	2.001614363	0.196083539	0	0.049569564	4.396391837	1.628131574	0	0	0.409980729	0.14348839	0.191910031	0.162727384	0	0.167838014	0.09831504	0	0.084799149	0.306045354	0.168845567	0.190549968	0.116485984	0	0	0.143758162	0.680101401	0	0.134846874	0.15907658	0.125525691	0.109471829	0.07386093	0.155320275
1666	DECR1	2,4-dienoyl-CoA reductase 1	15.85595984	18.75628112	12.93969429	16.82667508	0	14.58751518	29.44745153	250.5306994	15.16634352	16.41109672	258.5899805	0	64.26793232	19.31596404	147.2882312	0	12.76136226	45.43414443	0	18.18357238	37.32589075	24.42135596	37.69999883	15.50119952	30.33724742	36.357688	15.78884845	22.47783844	24.09167509	5.011910076	20.81906292	6.946033455	19.89901352	21.60616871	6.579181028	5.261281306	45.59457848	11.21332713	15.35059306	8.64002631	6.091613094	8.424818304	6.584164083	8.167644444	18.08818895	23.06670898	7.577642234
50619	DEF6	DEF6 guanine nucleotide exchange factor	0.674941548	0	0	0	0	0	0	0	0	0	0	0	0	0	0	0	0	0	0	0	0	0	0	0.135624157	0	0	0	0	0	0	0	0	0	0	0	0	0	0	0	0	1.999948519	0	0	0	0	0	0
1674	DES	desmin	1.530900158	2.46421701	0.913099975	0.699630369	2.706601286	4.881963536	1.450679941	2.721096796	1.717217956	1.668005188	2.204158292	1.180812852	1.596039675	2.338353667	6.907894434	1.993298387	1.062446883	2.406623432	2.092080587	2.144958274	3.274827915	1.927732401	1.962837975	0.056326498	2.369897734	2.215488149	1.562919597	1.645488254	0	0	1.998460033	1.639318251	0	1.119677378	1.307939489	1.157542687	1.303076732	2.324956477	1.50513731	0.720518872	1.804881021	0.072981667	4.91442992	1.26231732	0.832439048	1.52757154	0.354461817
1718	DHCR24	24-dehydrocholesterol reductase	1.52842019	0.857285864	0	1.432123875	0	1.022705456	0.667041852	0.55180482	0	0	0.687671416	0	0	0	0	0	0	1.547466105	0	0	0	0	0	2.008990915	0.823907579	0.812854945	0.991758346	0.798703979	1.270669502	0	0.930033258	0	0	1.377578099	1.151694817	0.796812002	1.069407187	1.243644391	0.806639223	0.886341063	1.554009354	0.447894786	0.833808469	0.664009568	0.911271912	0.812361926	0.901877586
51635	DHRS7	dehydrogenase/reductase 7	0.237480609	7.931147039	0.501677779	0	0	0.661281564	0	0.248408809	0.589628963	0	0	0	5.419833097	0.334147703	0.028608368	0	0	0	0	0	1.770051249	0	0.819538575	0	0	0	0	4.262796405	0	0	0	0	0.140416004	0	8.077435993	0	0	0	0	0	0	0.445961747	0.589155463	0	0	0	0
1665	DHX15	DEAH-box helicase 15	0.154917315	0	0.226960285	0.04973389	0	0.14340289	0	0	0	0.19289272	0	0	0	0	0.202491196	0	0	0	0.237535305	0	0	0	0	0	1.525740054	0	0	0	0	0.486202226	0	0	0	0	0.235202931	0	0	0.286528642	0.267815381	0	0	0	0.311192705	0	0.541543838	1.170886859	0
1660	DHX9	DExH-box helicase 9	0.191745261	0.321773	0.539625379	0.467717878	0.383121377	0.110676868	0.08526947	1.130837495	1.202687028	0.195618249	0.187342562	1.320114188	0.461753274	0.500246606	0.433849402	0.572994654	0.229281872	1.125165818	0.275771064	0.251069621	0.131840377	0.151125939	0.353432536	1.699055552	0.288337556	2.445823553	0.103075135	0.443164717	2.128837526	0.337696867	3.974096233	0.261261441	0.836397799	2.213806111	0.591199329	1.655631273	2.686318549	0.686531646	0.380030026	0.221757594	0.481132708	0.624268756	3.48312304	0.286009214	0.193876421	0.318556	0.357496164
56616	DIABLO	diablo IAP-binding mitochondrial protein	9.600759682	39.96466873	40.65795643	37.21816954	30.39806055	14.50517415	11.22143217	16.13869212	0	0	33.10679057	14.19681005	39.94301193	17.46960611	0	22.09717425	28.64673893	26.30520251	51.19309332	30.58800143	60.31037554	23.42992851	24.67279209	0	24.69835784	0.294305296	12.75746353	0	30.20898361	0	7.835601572	21.41999726	0	11.23376669	15.48920672	3.802215798	20.71938355	0	25.67055086	3.321949719	6.467010796	11.90305761	4.78061675	3.945759533	13.50739652	39.69419461	29.83632903
23181	DIP2A	disco interacting protein 2 homolog A	0.108517704	0	0	0	0	0	0	0	0	0	0	0	0.058563568	0	0	0	0	0	0	0	0	0	0	0	0	0.012172457	0	0	0	0	0	0.111805869	0	0	0	0	0	0	0	0	0	0	0	0.520038752	0	0	0
57609	DIP2B	disco interacting protein 2 homolog B	0.069374891	0	0	0	0	0.019680987	0	0.122162965	0	0	0	0.064865781	0	0.096759491	0	0	0.14447765	0	0	0	0	0.277521542	0	0	0	1.325691159	0	0	0	0.662180124	0.096930747	0	0.115382461	0	0	0	0	0	0.104944318	0	0	0	0.158970066	0	0	0	0
22982	DIP2C	disco interacting protein 2 homolog C	0.112536878	0	0	0	0	0	0	0	0	0	0	0	0.060732589	0	0	0	0	0	0	0	0	0	0	0	0	0.012623289	0	0	0	0	0	0	0	0	0	0	0	0	0	0	0	0	0	0.539299447	0	0	0
1736	DKC1	dyskerin pseudouridine synthase 1	0.190494754	0	0	0	0	0	0.292671688	0	0	0	0	0	0	0	0	0	0	0	0	0	0	0	0	0	0	0	0	0	0	0	0	0	0	0	0	0	0	0	0	0	0	0	0	0	0	0	0.046968187
1743	DLST	dihydrolipoamide S-succinyltransferase	49.10207189	0	50.04914835	22.82243793	140.8351844	42.67598784	86.01923692	0	57.13540686	79.18720358	0.442192916	35.78116335	0	90.19718455	185.8412993	0.37094595	0	56.07389879	28.95088231	0	94.15786527	34.43914106	64.90026232	0	86.87757325	0	37.40108507	15.15108825	73.18692404	0	55.08861608	58.76611657	11.28018794	30.40547492	100.373983	31.71615101	29.20293586	56.57944061	0	0	41.9301884	56.20282525	9.67353831	36.43943203	0.269579649	47.37350275	30.49580398
10059	DNM1L	dynamin 1 like	1.129939195	0	0	0	1.264962049	0	0	1.809479758	1.195390237	1.858100751	0	0	0	0	0	0	0	0	0	0	1.685577748	0.12889409	0	0.052076231	0	0	0	0	0.849060171	0	0.176288984	0	0	0	0	0	0	0.033247284	4.880229505	0	0	3.750280281	0.029877254	0.370894526	5.166511007	3.960437727	2.869381392
1785	DNM2	dynamin 2	0.139269582	0.256615756	0.289446525	0	0.186322994	0	0	0	1.025549725	0.426257311	0	0.050940185	0	0.04662148	0.266873639	0	0	0	0.181600803	0	0	0	1.547300875	0	0	0	0.343037533	0	0	0.266065639	0	0	0.224992227	0	0.384239415	0.031097958	0	1.644505042	0.125480099	0	0	0	0.139907487	0.151659457	0.284603689	0	0
23268	DNMBP	dynamin binding protein	7.301481665	0	0	0	0	0	0	0	0	0	0	0	16.05424442	0	0	0	0	0	0	0	0	0	0	0	0	0	0	0	0	0	0	0	0	0	0	0	0	7.41810503	0	0	0	0	0	0	0	13.41857257	0
1786	DNMT1	DNA methyltransferase 1	0.098524171	5.890314544	4.806530704	4.849026802	0.355909317	0	2.682904787	0	3.965163575	4.83094034	6.707283097	5.943748952	2.818926201	5.915271212	7.532727529	0	3.457938633	0	0	6.862134372	0	10.02357228	0.225880694	0	0.559141358	2.603593109	0	2.699970915	3.918008973	2.942683419	3.761958558	2.040687445	2.32339698	5.125541291	3.446930985	3.040002052	0.350401122	2.220954068	4.759380012	2.63808969	1.788217669	0	4.482959779	3.978241664	0	0	1.493849188
10591	DNPH1	2'-deoxynucleoside 5'-phosphate N-hydrolase 1	22.36804698	0	3.27267203	0	7.668298297	16.18532134	8.35302623	13.96159107	6.408248312	8.964640034	0	0	10.6955534	12.71074759	15.41433097	0	0	0	0	2.927019173	5.447986598	9.187566368	7.131771484	12.44875567	16.71038752	0	19.95654879	0	0	0	14.02306731	0	5.839335253	0	0	6.23547497	0	0	9.495621892	15.35814128	0	0	0	12.99369312	9.833654443	0	0
1794	DOCK2	dedicator of cytokinesis 2	0.140724297	0	0	0	0	0	0	0.020943738	0	0	0.09875712	0	0	0	0	0	0	0	0.037511046	0	0.649228141	0.12731515	0	0	0	0	0.013745604	0	1.264396411	0	0.011138757	0	0	0	0	0	0	0	1.061530582	0	0.012638615	6.06753416	0.083952284	0	0	0	0
81704	DOCK8	dedicator of cytokinesis 8	0.031998039	0.062126118	0	0	0.106587003	0	0	0.074090736	0.052826589	0	0.079144197	0	0.03050508	0.019563196	0	0.065766186	0.068256895	0	0	0	0.235640774	0	0.172117332	0	0	0	0	0.10941499	0	0.127524669	0	0	0	0	0	0	0.113054845	0	0.113494988	0	0	0.034637685	0	0	0	0	0
23348	DOCK9	dedicator of cytokinesis 9	0.019911633	0	0	0	0	0	0	0.221990728	0	0	0	0	0	0.179005646	0	0	0	0	0	0	0	0	0	0	0	0	0	0	0.134513772	0	0.034303038	0	0	0.114646602	0	0	0	0	0	0	0	0	0	0	0	0	0
9980	DOP1B	DOP1 leucine zipper like protein B	0.293938557	0.137670305	0	0	0	0	0	0	0.08226523	0	0.027284864	0	0	0	0	0.085851503	0	0	0	0	0	0	0	0	0	0	0	0	0	0	0	0	0	0	0	0	0	0	0	0	0.480361181	0	0	0	0	0	0
1803	DPP4	dipeptidyl peptidase 4	0.427064578	0	2.464905398	0.241471232	0.408669509	0	0.095036289	0	3.837541042	0.335006662	1.093580022	2.669300825	1.12448646	0	0	0	0	0.019360625	1.889523306	1.434932366	0	0.301717283	5.170180826	0.924724744	1.347243499	1.138366201	0.860646147	1.405983381	1.135834072	1.881541242	0.633704627	0.384257565	1.285480131	0.575478488	0.387988196	0.690195949	2.909520381	0.173394883	1.109895424	1.046877458	0.52413427	0.581027915	0.813047664	1.768679369	0.043530461	0.023613845	1.009058502
29952	DPP7	dipeptidyl peptidase 7	0.18073673	0.124681483	9.329677015	0.073866762	0.692914648	0	0	4.462174861	4.830207968	0	3.82333792	5.819303218	5.773198228	0.119001316	0.090615888	5.136202878	0.051257533	0.09759933	6.998283211	0	13.92292706	0	0	0.18639022	0	0	0	0	0	0	0	0	0	0	0	0	0	0	0	0	0.392009038	0	0	0	0	0	0
1805	DPT	dermatopontin	2.844332384	0	0	0	0	0	8.934087073	0	0	0	12.48284173	0	0	0	2.521764513	6.303816154	0	0	0	0	0	0	0	11.65420222	0	5.434212598	7.251519504	0	6.836725977	5.789633903	3.713020832	5.706799557	6.531041534	5.791184796	2.874532574	2.506539366	2.00874084	0	0	2.470325929	4.059255639	4.252746852	5.005855681	0	4.040140131	3.02286176	6.692052251
1808	DPYSL2	dihydropyrimidinase like 2	1.15687573	0.13497846	0	0	2.387215062	0.711131754	1.219067476	1.274346165	0	1.927132017	0.410477023	0	1.294104561	0	0.100821111	0.06507031	0	0	0.807478511	0.621907102	0.199172446	2.067047951	6.403019631	0	0	1.687969206	0.378490626	1.001432921	0.981430867	1.36538672	0.06720816	3.868088743	0	0	0.645120544	4.327735955	1.230461526	4.03102444	0	4.679508045	7.971029264	3.480879044	3.148763067	0	0.543158029	0.235647151	5.459494406
1809	DPYSL3	dihydropyrimidinase like 3	0.052896732	0.262525802	0	0.176202029	0	0	0	0	0	0	0	0.10150956	0.035202168	0	0	0	0	0	0	0	1.622091309	0	0	0	0	0	0.370879105	0	0	1.378610207	0.239812373	0	0.178524335	0.657080871	0	0	0	0	0.151593145	0.376568039	0.426409375	0	0.07958509	0.117574272	0	0	0
10570	DPYSL4	dihydropyrimidinase like 4	1.451213145	0	0	0	0	0	0	0	0	0	0	1.146729534	0	0	0	0.062944788	0	0	0	0	0	0	0	0	0	0	0	0	0	0	0	0	0	0	1.027874074	0	0	0	0	0	0	0	0	0	0	0	0
1823	DSC1	desmocollin 1	0.770329493	0.793592966	1.152432939	1.424855023	1.789851568	3.859889043	2.464111944	5.634881252	1.742785476	1.73223952	2.493945761	6.18116257	1.100154008	2.934975813	7.788584902	3.614426019	5.943428601	3.739598571	4.750156729	0.151334211	2.199882335	0	0	1.213087644	1.744062949	1.630062443	0.574043938	5.963707744	2.216786209	2.432498956	1.544594321	2.308337187	0.567591176	0.776712251	2.013163021	7.635693287	7.649744621	2.194110088	0.501443835	1.463577746	0.902506256	5.746594311	5.461274517	1.513251469	0.933687822	3.04795453	4.151913472
1828	DSG1	desmoglein 1	2.712534855	2.21230026	1.135808824	1.101822922	14.41426696	1.69022622	0.234011561	0.326248658	3.374113986	1.658112695	0.488278356	1.152515464	0	3.17844576	12.88128178	1.639152399	2.347987359	2.398968241	3.005968936	52.58661963	1.668338794	0.222556415	0.897266038	0.71410434	0.522947574	1.441477207	0.453686812	0	0.871703001	0.300874793	0.303005589	0.604854778	0.54474523	0.26837944	0.254424967	0.542769281	2.1007444	0.591821218	1.241817203	0	0.300406836	0	0	0.679464001	0.59382046	0.745032318	0.954939679
1829	DSG2	desmoglein 2	0.56392019	0	0.768851838	0.965538	0.048558637	0	0.105026461	4.31036573	0	0	0	0	0	0	6.367208442	0	0.271307174	0	1.241250449	0.138733087	0.361428341	0	0	0	0	0.077599346	0.086264274	0	0	0.039855311	0.151029461	0.337669455	0	0	0	0	0	0	3.699541884	0	0.122981835	0	0	0	0.772105642	0	0
1832	DSP	desmoplakin	3.096387387	1.832542738	1.230514185	6.93377277	2.316769414	1.262717728	8.89127553	1.139275117	2.555116324	1.887341751	3.673712097	1.213331454	0.695893389	0.942575969	3.942937505	1.540398178	2.429421641	1.045749823	1.500394289	2.908478707	0.5480943	0.899429646	1.006708005	0.775138582	4.268783693	1.153646504	5.897036362	3.334512318	1.794207058	1.760990496	3.448316943	3.107361752	4.739455672	4.117777302	1.490390737	0.120356282	1.452777352	2.747011602	4.965227329	0.225206871	4.680720852	4.375876454	0.197913648	4.198040449	2.779748477	1.547893926	1.351503911
667	DST	dystonin	0.018161363	0	0	0	0	0.014278617	0.297311075	0.106804636	0.065442199	0.289441988	0	0.092162821	0.048778435	0	0.487645829	0	0.014386435	0	0	0.178928237	0	0	0	0.007437878	0.023593582	0.010853593	0	0.127144544	0	0	0.035407182	0	0	0.376416414	0	0.020040231	0.007601636	0.019787181	0.029043692	0.004085152	0.122827126	0.019007469	0.201489959	0	0.454991494	0	0.005477451
1837	DTNA	dystrobrevin alpha	0.066431248	0	0	0.100129696	0	0.470507	0	0.582328082	0.530105521	0	0	1.011275113	0	0	0	0	0	0	0	0.198230629	0	0	0	0	0	0	0.362980823	0	0	0	0	0	0	0.536385349	0	0	0	0	0	0	0	0	0	0	0	0.083811436	0
1841	DTYMK	deoxythymidylate kinase	0.392348102	65.16701146	0	69.90983341	0	0	0.539157725	0	0	0	0	0	0	0	0	0	0	0.567618031	0	0.360735392	0	0	0	0	1.069806956	0	0	0	0	0	0	0	0	0	0	0	0	0	0	0	0	0	0	3.476041505	0	0	0
53905	DUOX1	dual oxidase 1	0.097491982	0	0	0.09588275	0	0.108212029	0.1790378	0	0	0	0.111340283	0	0	0	0	0	0	0	0.047778473	0.215001841	0	0	0	0.126693156	0	0.259042114	0	0.171466469	0.025435683	0.238561173	0	0	0	0	0	0	0	0	0	0	0	0	0	0	0.021577328	0	0.133719873
50506	DUOX2	dual oxidase 2	0.125913659	0	0	0.092116962	0	0	0	0.266019975	0	0	0.080987432	0	0	0	0	0.330516385	0.042883152	0.114391343	0	0.031766512	0.134253005	0	0	0.025122429	0.123655001	0	0.156265496	0	0.15266901	0.111396323	0.075764119	0.670766995	0	0.124438284	0.081180845	0.108097458	0.132157906	0.074583833	0.188758165	0	0.121781974	0.069251841	0.475925604	0.073188903	0.023201427	0.071318624	0.14378481
1855	DVL1	dishevelled segment polarity protein 1	11.91459779	0	7.104670427	10.61215726	0	6.865062742	0	9.082862475	10.28676466	0	0	0	0	0	0	0	0	0	0	0	0	0	0	0	0	0	0	0	0	0	0	0	0	0	0	0	0	0	0	0	0	4.415106155	0	0	0	0	0
8215	DVL1P1	dishevelled segment polarity protein 1 pseudogene 1	12.61545649	0	7.522592217	11.23640181	0	7.268889962	0	9.617148502	10.89186847	0	0	0	0	0	0	0	0	0	0	0	0	0	0	0	0	0	0	0	0	0	0	0	0	0	0	0	0	0	0	0	0	4.674818282	0	0	0	0	0
1857	DVL3	dishevelled segment polarity protein 3	12.61545649	0	7.522592217	11.23640181	0	7.268889962	0	9.617148502	10.89186847	0	0	0	0	0	0	0	0	0	0	0	0	0	0	0	0	0	0	0	0	0	0	0	0	0	0	0	0	0	0	0	0	4.674818282	0	0	0	0	0
1778	DYNC1H1	dynein cytoplasmic 1 heavy chain 1	0.265776239	0.550182866	0.893930278	0.496774163	0.711481195	0.657787447	0.403903867	1.429770491	0.31560225	1.574224981	0.213968905	0.546105895	1.974478333	1.52451476	0.872354739	1.083160187	0.146693143	2.343871234	0.440318839	1.104673832	1.006527943	0.756525107	2.612435625	0.387430908	0.762813927	1.356271625	0.564136096	1.907501138	1.100830208	1.311032936	0.801611721	0.454699366	2.220081428	1.068751922	2.319676007	0.785985531	1.072066732	0.7779608	1.192475286	0.360555328	0.452024361	0.919504786	1.086044643	0.653025917	0.376226117	2.392703672	0.485159407
1781	DYNC1I2	dynein cytoplasmic 1 intermediate chain 2	1.786240254	2.472103961	0	1.268053078	0.735007237	0.378054894	0	0	0	0.765258957	0.846650123	1.255893555	2.168004515	2.136508252	1.721787988	0.415538049	0	1.913863129	0	1.984711257	7.8325675	2.865650559	3.071367995	0	0	0.331952534	5.980906719	0	0	0	1.287364522	0	0	0	1.498138197	0	7.23134858	2.935115424	5.783089565	0	1.747148891	0	4.90264086	0.858315937	2.214159619	0.755099473	4.15665272
8291	DYSF	dysferlin	0.815314613	3.209455365	0	0	0	0.292984025	0.008884809	2.660954479	2.207814413	2.570110081	2.259344653	2.581840169	3.064842603	3.070351885	4.678837421	4.005448823	0.242174649	3.362539203	0	2.90136858	3.158471636	1.589789156	2.303189503	0	2.40647621	3.133251566	3.404617683	0	0	3.255845837	4.484338536	1.937559809	0	0.420281227	3.691938107	0.143083897	0.211265295	3.361029061	2.891501945	1.729717377	2.85681557	0	4.155913431	0	2.016099553	0	0
1879	EBF1	EBF transcription factor 1	2.213634585	2.895953149	0	0	0	0	0	1.969992431	0	0	0	1.332827729	2.781819229	0	0	0	0	0	0	0	2.4037658	2.422588512	2.898697124	0	0	0	0	0	0	0	0	0	0	0.057149889	0	0	0	0	0	0	0	0	0	0	0	0	0
253738	EBF3	EBF transcription factor 3	2.144458504	2.805454613	0	0	0	0	0	1.908430168	0	0	0	1.291176862	2.694887378	0	0	0	0	0	0	0	2.328648119	2.346882621	2.808112838	0	0	0	0	0	0	0	0	0	0	0.055363955	0	0	0	0	0	0	0	0	0	0	0	0	0
55862	ECHDC1	ethylmalonyl-CoA decarboxylase 1	2.717864366	1.748229478	0	0	0	0	0	0	0	0	0	0	0	3.297353624	0	0	0	0.094444173	0	0	0	0	0	0	0.396490141	0	0	0	0	0	0	0	0	0	0	0	0	0	0	0	0	0	0	0	0	0	0
1892	ECHS1	enoyl-CoA hydratase, short chain 1	0.870042443	8.370942381	2.509487578	1.679393749	2.445214182	5.964102127	5.228874635	4.575348818	4.258031258	13.67336703	2.56819292	7.027195378	4.681811108	19.00854591	1.778304421	3.26892285	1.617986935	0	5.104739354	0.932921429	0	0	0	5.131285709	9.202126095	4.044907195	6.16618233	2.854117019	10.66604098	3.753305124	2.030673706	2.879688979	9.988759674	6.988582273	7.116786167	2.355642316	7.762529584	5.655057214	2.791558803	7.436913667	3.406567869	7.209696439	11.27770715	8.834696033	9.928945341	5.731534564	9.081601511
1893	ECM1	extracellular matrix protein 1	8.50826347	4.529730892	2.279954531	6.214189352	5.355626182	5.064004717	5.579303931	5.646632723	6.494520853	9.03695955	5.785209523	6.248824092	2.789500081	4.5811349	5.479140166	3.435657967	2.767632389	6.085524269	6.194326106	4.372449511	4.063913375	1.962454286	4.125345182	5.546201576	4.739859204	6.591002415	5.777243844	7.975059978	3.590848235	8.767929268	6.059567327	6.316078012	8.841244446	8.238922951	7.391421511	5.691485116	6.537087249	8.33008051	9.772440712	5.367982927	4.099476389	4.138485794	6.605754689	5.875071191	6.920438977	4.124814493	5.735624376
8411	EEA1	early endosome antigen 1	0.039855877	0.501976704	0	0	0	1.290855127	0.967944522	0.112682358	0.249977178	0	0.247090801	1.445621275	0.031682599	0	0.098249028	0.459547849	0.152616134	0.188167746	0	0	0	0.903709336	0.649559355	0.119062359	0.103260178	3.464453814	0.045302042	0	0.051820104	0	0	0.1044679	0.233335605	0	0	4.279942204	0.268962373	0.726977504	0	0	0	0	0.193349536	0.048716112	0	0	0
1915	EEF1A1	eukaryotic translation elongation factor 1 alpha 1	4.300548634	4.174320892	7.163846236	3.662266608	4.080601286	3.06700387	1.391555132	5.737968267	0.653254062	4.29943094	3.704014038	2.003361525	1.744592674	6.502328915	0.698731486	4.500705563	1.025138812	8.978380157	1.476813493	0.623920301	1.646745756	10.84683686	1.518547	7.41699073	3.141114425	2.430836042	4.065084832	18.67277905	4.455750065	4.655811829	4.370361357	2.61674747	1.901518537	8.296569493	7.337661028	7.87634533	2.150427437	7.694038415	7.045902262	3.89307284	3.289413264	4.74534872	2.812321044	2.62690079	2.808946977	3.868315935	2.210691496
158078	EEF1A1P5	eukaryotic translation elongation factor 1 alpha 1 pseudogene 5	4.300548634	4.174320892	7.163846236	3.662266608	4.080601286	3.06700387	1.391555132	5.737968267	0.653254062	4.29943094	3.704014038	2.003361525	1.744592674	6.502328915	0.698731486	4.500705563	1.025138812	8.978380157	1.476813493	0.623920301	1.646745756	10.84683686	1.518547	7.41699073	3.141114425	2.430836042	4.065084832	18.67277905	4.455750065	4.655811829	4.370361357	2.61674747	1.901518537	8.296569493	7.337661028	7.87634533	2.150427437	7.646345693	7.045902262	3.89307284	3.289413264	4.74534872	2.812321044	2.62690079	2.808946977	3.868315935	2.210691496
1917	EEF1A2	eukaryotic translation elongation factor 1 alpha 2	4.234673813	3.187702168	3.012075489	3.662266608	3.396241641	3.032387263	0.257422629	3.963402752	0.160497984	2.621314585	2.554366487	0.277841633	0.232360397	0.159512463	0.218522578	4.315867336	0.069041235	8.08089353	0.216186508	0	0.368414167	4.969635341	0	3.276952769	3.141114425	19.73144984	8.608024859	17.34001471	3.568078923	2.036417663	4.395907287	2.61674747	1.84301347	3.288961359	3.490928777	3.822796924	2.049912279	3.920891713	3.092067203	3.529539369	2.733638038	0.507183548	2.234726919	2.62690079	2.808946977	3.348285324	0
51603	METTL13	methyltransferase 13, eEF1A lysine and N-terminal methyltransferase	0.531571224	0	0	0	0	0	0	0	1.045818445	0.178810027	0	0	0	0	0	0	0	0	0	0	0	0	0	0	0	0	0	0	0	0	0	0.116961216	0	0	0.029425926	0	0	0	0	0	0	0	0	0	0	0	0
1937	EEF1G	eukaryotic translation elongation factor 1 gamma	0.638674921	0	0.068718823	0	1.91839695	0.135673015	0	1.084556768	0.181843341	2.479186063	1.293873934	0.2814337	0.734626259	0.083932625	0	1.224216501	0	0.406702153	0	0.328077301	0.326262276	0	0.145166573	0.509733197	0	0.784867603	0.116505155	0	1.108847303	0	0	0.288235849	0.143853733	0.217474771	0	0.235553426	0.160798552	0.064025475	0.355491692	0	0	0.286427952	0	0.165237843	0	0.117302241	0
1938	EEF2	eukaryotic translation elongation factor 2	10.46091728	0.584239184	6.690260082	25.7978967	21.21565368	9.008509452	14.0312058	9.72831098	19.66424473	11.4426122	9.701296711	10.65917156	3.213662918	0.321639176	19.04511992	4.216170251	0.038879822	0	16.71562809	21.56546227	18.14702147	0.07277676	26.73806329	8.219657569	5.556572747	4.058139358	8.060625579	4.990910262	10.7666858	5.629468985	10.93127781	8.65481616	4.128554517	5.078113919	9.80519013	6.608679643	5.228026827	5.365083279	6.3545109	3.625171671	8.192229716	6.113023455	6.24234947	7.282373148	5.324070013	7.507679591	4.86043111
2202	EFEMP1	EGF containing fibulin extracellular matrix protein 1	4.342098671	4.217941065	6.110308279	1.415122381	3.065244933	0.874070592	3.567490161	5.418590253	1.780894508	3.476574226	2.698543207	4.746489751	4.958499893	1.438769058	2.062951931	3.232875011	3.835548846	9.529463596	1.310345755	4.998913805	1.274385432	1.577377137	3.778505227	2.031773491	5.074395764	2.874510405	2.910615896	3.583883987	2.445555451	3.942119169	3.496771272	7.657084831	5.399268328	8.325932957	2.824856066	6.784496662	4.326217957	0	5.378768516	3.106103364	5.341349442	2.33465072	3.932626526	3.768597935	2.135286213	2.474517843	2.725567831
30008	EFEMP2	EGF containing fibulin extracellular matrix protein 2	1.701336262	0	1.007359619	8.29177107	0	0	0.94587354	13.21166866	0	0	0	0	0	0	0	0	0	0	0	0	2.089572136	0	4.243839595	0	0	0	0	1.375818229	0	0	0	3.936245472	0	0	0	0.029187919	0	0	0	0	0	0	0	4.14942975	0	0	0.051481447
79631	EFL1	elongation factor like GTPase 1	0.218965304	0.193189952	0.150288948	0.150183444	0.260637918	0.185711008	0.170016582	0.213154307	0.195746545	0.190999846	0.272708252	0.047156916	0.257528356	0.162198286	0.300219745	0.110485732	0	0	0.066658949	0	0	0	0	0.267390737	0.25521348	0	0.314640343	0.210883394	0.296845304	0	0.161789025	0	0.212459714	0.285547921	0.366125869	0.209365123	0.258715808	0.180930109	0.246524602	0.202793385	0.291608229	0	0.237082501	0.19175439	0.265262184	0.146917316	0.246717818
1947	EFNB1	ephrin B1	0.101801891	0	0.732670785	0	0	0	0	0	0	4.950325866	0	0	0	0	0	0.296988984	0	0	0	0	0	0	0	2.046057073	0	0	0	0.185293204	0	0	0	3.147181506	0	0	0	0	0	0	0	0	0.626827857	0	0	0	0.083169893	0	0
9343	EFTUD2	elongation factor Tu GTP binding domain containing 2	0.977893102	0	0.835531129	1.297700171	1.090569948	1.026823557	0	1.572634131	0.939035727	0.709949303	0.648959108	0.238991615	1.341695198	0.701312403	0.921385174	0.035313574	0.156770379	1.098255531	1.841503592	0.434288788	1.123807184	1.375218587	3.608120747	0.316250979	0	0.368280346	0.468962645	0.300115284	0.858916681	0.306813082	1.4976817	0.283459944	0.316383309	2.251094678	0.142880807	2.418228939	0.994567961	0	0.875306742	1.863491951	0.67169352	3.946599004	0.178089393	0.992765826	0.457236998	0.541085542	0.333748423
1962	EHHADH	enoyl-CoA hydratase and 3-hydroxyacyl CoA dehydrogenase	1.518214345	2.139823428	0	0	0	0	0	0	0	0	0	0	1.196469708	1.427828295	1.146995596	0.619902983	0	0	0	0	0	0.146420808	0	0	0	0	0	0	0	0	0	0	0	0	0.970613669	1.060149604	0	0	0	0	0	0	1.684793828	0.193962481	0	0	0
83939	EIF2A	eukaryotic translation initiation factor 2A	0.173587176	0	0	0	0	0	0	0.149387074	0	0	0	0	0	0	0	0.446697554	0.651095263	0	0	0	0	0	0	0	0.168079701	0	0	0	0	0	0	0	0	0	0	0	0	0	0.183933936	0	0.661504904	0	0	0	0.80616055	0	0
1967	EIF2B1	eukaryotic translation initiation factor 2B subunit alpha	0.094166421	0	0	0	0	5.977866074	0	0	8.91416947	4.667378633	0.168334974	0.222013697	9.920508002	10.32177524	0	0	0	24.4004496	5.357733422	0	9.972111656	6.691495207	12.62464741	0	0	0	0	0	0	0	0	0	0	0	0	0	0	0	0.115561444	0	0	0	0	0	0	0	0
8661	EIF3A	eukaryotic translation initiation factor 3 subunit A	0.257932699	0.149993731	0.255420471	0.574741977	0.28874231	0.225178746	0.136190117	0.49489218	0.232440248	0	0.348025831	0.265681762	0.547130155	0.161322921	0.185069401	0	0.297836487	0.980486694	0.314304041	0.095658229	0.200688027	0.725109237	0.184747992	0.195650141	0.200536699	0.347909168	0.178236123	0.203334021	0.07659034	0.244982469	0.189254647	0.188662129	0.140422452	0.197847451	0	0.379500096	0.47178158	0.419610186	0.238840004	0	0.206721906	0.519697756	0.322609739	0.264193831	0.488077261	0.169362642	0.124562833
27335	EIF3K	eukaryotic translation initiation factor 3 subunit K	0.667313467	0.218116949	0	0	0.226208257	0.662586501	0	0	0	0.164026689	0	0	0	0	0	0	0	0	0	2.799430395	0	0	0.465006256	0.073589928	0	0	0.249813545	0	0.151536783	0	0	0.228423472	0	0	0	0	0	0	0	0	0	0	0	0	0	0	0
51386	EIF3L	eukaryotic translation initiation factor 3 subunit L	61.21795357	34.22366315	34.61255262	33.84338081	49.18097671	37.1898312	43.95469836	42.70941044	39.6869846	58.05107932	24.74712801	28.78930158	38.94052036	45.51951666	46.72992944	50.13892303	29.92104169	37.82436466	25.6495488	32.98397313	0	30.36299343	16.3831878	0	27.89158858	0	37.93596841	33.56427388	29.91949039	42.10920849	42.99022083	0.557681842	32.74808042	31.93236737	36.85867185	27.05859556	34.07932719	33.30788448	43.23589638	33.75424646	20.91950959	0	15.47722083	29.75710523	26.24656292	37.82333323	30.77972778
1973	EIF4A1	eukaryotic translation initiation factor 4A1	2.154631433	1.487752117	3.857961079	0.593213439	4.891666278	8.05822167	3.723414814	5.348847516	2.836722776	3.384075404	2.434916237	4.798415759	10.05189602	3.723564999	6.858336326	0	0	5.185762368	2.656522416	4.676461285	0	4.73129453	6.314885086	0	0	0.069345106	0.29687301	0	0.53548969	0.185393132	2.134176826	0	0	1.365699504	0	0	7.218071538	2.11905618	0.392942619	0	0	2.401532299	11.69624681	1.311435633	2.297411764	0	0.570684092
1974	EIF4A2	eukaryotic translation initiation factor 4A2	2.154631433	1.487752117	2.551306449	0.290885226	4.964127109	5.194554143	14.62112203	12.63353927	2.836722776	19.94191498	11.56027127	19.19973218	15.77422265	12.44386723	16.84674339	0	0	14.9339231	12.30724792	12.58234334	10.99826448	14.41855938	17.35746275	21.08472411	11.31973268	11.43152994	0	0	13.44432705	10.67859964	15.35496573	13.35739741	10.28164963	8.468496671	10.48959419	12.51734222	0.161414331	11.17635898	11.20519947	9.486396473	0	8.930849617	5.704052152	5.708483374	9.487099689	8.469564344	9.7577187
1981	EIF4G1	eukaryotic translation initiation factor 4 gamma 1	1.044524841	6.88684702	0.689715318	0	0	13.91827231	0.903002715	1.253856061	0	0.094491388	1.460874119	0.773370807	0.737032984	0	1.822653721	0	0.721952981	1.165911447	0.667086497	0	0.259452667	0	0.603793919	0	0	0	3.017431251	0	0	0.045174317	0	0	0.037021478	0	0	0	0.912907754	0	1.154568721	0	4.933373235	0	2.44456075	1.641114967	1.066650064	1.334166976	1.658630571
8672	EIF4G3	eukaryotic translation initiation factor 4 gamma 3	0.805776306	0.561872756	0.532066102	0	0	0	0.696602095	1.028987974	0.224265419	0	1.056551092	0.596600337	0.568568302	0	1.263598023	0	0.517702406	0.892371759	0.514609584	0	0.2001492	0.053828873	0.46578388	0	0.338179669	0	0	0	0.339294656	0	0	0	0	0.075177711	0	0	0.704243124	0	0.890667299	0	3.805745067	0.101931168	1.885804007	1.36293953	0.822844335	0.962502967	1.325618488
1983	EIF5	eukaryotic translation initiation factor 5	1.944677396	0.895099847	0	0	0	0	0	0	2.287532664	0	0.20631867	0	2.106746369	0	0	2.917911446	0.629466661	0	0.678275564	0	0	0	3.133882933	0	0	0.749465539	0	0	0	0	0	0	0	0.232483872	0.084006202	0	0.133384867	0	1.374741379	0	0	0	0	0	0	0	0.196976588
1984	EIF5A	eukaryotic translation initiation factor 5A	3.228988166	0	0	3.402757636	0	0.65367819	0	0	0	0	0	3.523994675	0	0	0	1.138910566	0	1.625487528	0	0	0	0	0	0	0	0.146557586	0	0	0	0	4.066393201	0	5.443067443	0.069730593	3.542919773	11.02110885	0	5.192605365	0	0	0	0.248439781	2.754960631	6.470310654	4.270267683	0.251031695	0
60528	ELAC2	elaC ribonuclease Z 2	0.119565422	0.598117782	0	0	0	0	0	0.022923697	0	0.823996518	0	0	0.699334142	0	0	0	0.130302885	0	0	0.109363305	0	0	0	0	0	0	0	0	0	0	0	0	0	0.247893668	0	0.087800799	0.069454145	0	0.154529209	0	0	0	0.056436559	0.087457413	0	0	0.225660098
9844	ELMO1	engulfment and cell motility 1	0.057854383	0.633141168	0.057603964	0.140525456	0	1.269117539	1.296021077	2.145290854	0	0	0.165779429	1.767106363	2.623502911	0.54979397	0	0.556250542	0	0.490241683	1.176481221	0.147866073	0.573025339	0.813638035	0.684521444	0.140727988	0	0	0	0	0	0	0.132010301	0	0	0	0.084368359	0	0.041165986	0	0.990142923	0	0	0	0.752507849	0.103354176	0	0	0.044455473
2006	ELN	elastin	2.91383958	0	1.250955117	0.254814996	0.993061202	0.926005019	0.339197284	1.077732411	0.82983891	0.520584316	0.851916876	1.061784659	1.37285302	0.924684354	0.920098475	15.28239517	1.024316947	1.658681794	0.952394275	0.927661715	0.766692397	0.837134726	0.803528888	9.400091865	2.015107984	4.204419636	8.856199043	1.643728542	8.006828986	1.110605499	1.915478705	3.366727696	9.103641858	10.89134196	5.943663554	0	2.348795835	6.881805964	5.403042959	1.615285678	34.65724764	2.75490729	1.544695198	0.171038304	3.59928456	17.1008891	1.199970968
6921	ELOC	elongin C	43.4627968	62.99078501	7.196361931	17.95029446	11.57056766	0	30.59891337	26.84077817	4.772101309	80.44235758	32.14701897	22.9141892	0	61.53017972	80.69713185	33.11546909	38.85694503	99.36978588	19.70230893	56.16909204	0	19.77278043	20.91739031	24.16534406	0	54.49665513	0	26.93709958	0	45.94282124	37.72831804	0	35.72252511	51.32483042	0	0	0	0	66.00167091	11.3374796	31.85529217	33.8062023	0	0	50.22948555	0	0
64834	ELOVL1	ELOVL fatty acid elongase 1	0.271828115	0	0	0	0	0	0	0	0	0	0	0	0	0	0	0	0	0	0	0	0	0	0	0	0	0	0	0	0	0	0	0	0	0	0	0	0	0	0	0	0	0	0	0	0	0	0
8518	ELP1	elongator acetyltransferase complex subunit 1	10.95069205	0	0	0	0	0	0	0	0	0	0	0	0	0	6.519738445	0	0	0	0	0	0	0	0	0	0	0	0	0	0	0.067825562	0	0	0	0	0	0	0	0	0	0	0	0	0	0	0	0	0
23065	EMC1	ER membrane protein complex subunit 1	0.466685499	0.530533068	0.437918791	0.450761162	0.355036587	0.456031124	0	0.34896648	0.303508986	0.296368536	0.1631401	0.48920918	0.903111715	0	0.444612546	0.288516153	0.156273178	0.517892023	0.274683505	0.446304323	0.802713958	0.234412632	0.327812354	0.173092912	0.208936535	0.303271719	0.211459029	0.334936544	0.185803792	0.290146003	0.21965198	0.141403742	0.163929761	0.419961512	0.385837386	0.307167909	0.256481202	0.287672832	0.376743461	0.233649601	0.136207523	0.487925722	0.500305411	0.304776035	0.217397751	0.290310381	0.188247161
9694	EMC2	ER membrane protein complex subunit 2	0.356649841	0	0	0.342933564	0.262464566	0	0.672426594	0	0.576066429	0.694839619	0	0	0.186932247	0.67625664	0.404350049	0	0	0	0	2.219175498	0	0	0	0.245376246	0	0.271994537	0	0	0.248810733	0.427619213	0	0.343554031	0	0.293704212	0	0	0.338629458	0	0	0	0	0	0	0	0	0	0
10328	EMC8	ER membrane protein complex subunit 8	1.369999052	0	0	2.656291298	0	0	0	0	0	0	0	0	0	5.512915407	0	0	0	0	0	0	2.201202607	0	0	0	0	0	0	0	0	0	0	0	0	0	0	0	0	1.492370227	0	0	0	0	0	0	0	0	2.341334849
11117	EMILIN1	elastin microfibril interfacer 1	1.218061664	6.420068431	5.472330261	1.044232382	8.980349381	5.191863436	0.223996559	8.044383154	0.361169078	9.102399724	4.748200167	7.991845018	5.299746289	9.775481644	0	14.39223299	11.69770745	4.836231302	3.440482742	0	3.993747845	8.539576946	5.724463061	5.229457918	1.722597848	1.553957849	1.670583379	1.259212033	9.944679812	0.806254952	1.029907575	0.969541605	1.356093492	2.435945871	1.780823048	1.295554672	1.622502613	1.258758853	5.478709873	2.081829868	1.572829607	1.929769633	1.348008525	0.817066119	1.090578426	1.498123317	1.088346861
84034	EMILIN2	elastin microfibril interfacer 2	25.23156322	0	0	0	0	0	0	0	0	0	0	0	0	0	49.90435913	0.441968155	31.98666799	44.90799674	0	0	0.205919208	44.92887372	0	0	2.159496878	1.342929995	0	0	1.858440891	0.517233695	0	0	0	9.27175848	0	0	1.091957005	0	0	0.112131708	35.1841007	0	1.088991748	0	0.018256199	34.30428702	25.89509153
23052	ENDOD1	endonuclease domain containing 1	0.388564101	0	0	0.40017325	0	0	0	0	0	0.224841855	0.143293443	0.254661848	0	0	0.092026266	0	1.457119565	0.562317933	0.802607196	0	0	0.130872473	1.269545189	0	0	0	1.072476101	0.006153462	0	0	0	0.230156598	0	0	0	0	0	0	0.357785759	0	0.938476422	0	0.06661783	0.399713181	0	0.471112186	0.524267778
2023	ENO1	enolase 1	1.669634989	6.526519254	0.341088364	5.80671527	10.93364846	7.616876989	8.950468245	10.54465491	23.39082105	8.495254517	5.242230755	7.26185473	1.167767736	9.00298461	0.912013264	1.617836945	3.381884021	5.359734802	0.242569626	1.324912146	0	0	7.447100869	3.717950213	2.876528596	6.527186225	20.06826467	12.4013915	1.811882595	10.24549719	4.204121802	0.234269761	12.66997681	1.395078401	20.69116505	7.109879894	11.79651424	5.258970236	3.978150909	0.057328419	9.977603654	6.104109413	22.04636128	1.850538818	6.635370171	0	2.945251774
2026	ENO2	enolase 2	0.905665138	0	0.062001486	0.227088299	0	0.262790635	0.075972446	0	16.30843471	0	0.037566246	0	0	1.281062099	0	0	0.472973614	0	0	0	0	0	0	0	0	0.785199359	4.993733066	6.293564711	0	0	0	0	0	3.826322936	14.31757215	0.022940191	0	0	0	0.028825932	1.27371164	0.32311842	14.57527654	0	0.038109097	0.319579956	0
2027	ENO3	enolase 3	0.843205474	0	0.057725522	0.211427037	0	0.093865238	0.070732967	0	15.18371507	0	0.03497547	0	0	0	0	0	0.290292443	0	0	0	0	0	0	0	0	0	0	5.859525765	0	0	0	0	0	0	13.19539952	0	0	0	0	0	1.185869458	0.048777192	13.57008506	0	0	0	0
2028	ENPEP	glutamyl aminopeptidase	12.18729921	12.66845007	0.141887354	0.149239883	0.076246402	0	0	0.376939726	7.468858139	0	0	0.322002198	0	0	1.998365479	8.105276942	0	2.148033598	0	0	6.721587908	0	0.15443739	0	5.180935824	0.046221895	0.022401518	0	2.330619467	0.193866425	5.453533817	0.084684566	0	0	0	5.457206335	0.114753836	0	5.34153751	4.725923545	0.481416094	0.025906654	0	0	0	0	2.654756216
5168	ENPP2	ectonucleotide pyrophosphatase/phosphodiesterase 2	34.72478408	49.49940063	44.08174587	64.56807011	84.75010505	49.52079026	62.9048957	37.23563567	66.68322074	97.89497856	19.66174102	46.28304006	63.77851344	64.15055645	38.59480611	49.14261	36.73136915	18.70977212	31.97660927	56.55734249	42.06692222	41.33683293	42.9508289	34.83832411	28.68623481	46.43642729	44.0888465	38.70750144	67.40541656	50.54989784	71.33463865	54.17702788	27.6618014	52.68820254	33.38047605	44.90312412	51.12486583	47.67225857	36.95726153	43.41964841	48.70885327	36.06128979	30.85358945	33.14907627	25.08530894	39.61864639	35.50131633
339221	ENPP7	ectonucleotide pyrophosphatase/phosphodiesterase 7	0.534596981	0.375569259	0	0	0.4386904	0	0	0	0	0.558972933	0	0	0	0	0.123900916	0	0.106450156	0	0.538421026	0	0	0	0.15126129	0.156870592	0.301090222	0.391552051	0	0	0	0	0	0	0	0.259322997	0	0.215020697	0	0.30778677	0	0	0.052829285	0	0	0.152497634	0	0	0
2036	EPB41L1	erythrocyte membrane protein band 4.1 like 1	0.644807405	0.755068019	0	0	2.143140364	0	2.536698467	0	0	0.877844666	0	0	0	0.214251987	1.831656371	0.961115792	0	6.445009047	2.25365018	9.817776477	0	8.332365983	0.654191763	0	0	0.675819671	0.630262884	0	0	0	0	0	0	0	0	1.065194092	1.789090907	0.406741512	0	2.494806597	0	0	1.507843303	0	0	0	0
4072	EPCAM	epithelial cell adhesion molecule	1.580065851	0	1.177444748	1.048668185	2.774452502	0	0.943638972	1.711068809	0	0	0	0	0.832534265	1.848563417	0	2.5825046	0	0	0	0	0	0	1.597037909	0	1.54616059	2.223757866	0	2.436104964	2.995640335	1.505046278	2.578380938	2.55540773	0	1.912262432	3.437942449	1.804549691	1.961690613	2.544875614	0	1.081461684	0	2.249469705	2.28595865	1.271198583	0	2.373519709	2.212590005
2043	EPHA4	EPH receptor A4	0.174047026	0	0	0	0	0	0	0	0	0	0	0	0	0	0	0	0	0	0	0	0	0.123477554	0	0	0	0	0	0	0	0	0	0	0	0	0	0	0	0	0	0	0	0	0	0	0	0	0
83481	EPPK1	epiplakin 1	0.699728363	1.036589472	5.411771514	0.060280846	1.500809976	0.84214655	1.188915563	2.6567166	1.069298674	1.047264504	1.261152566	1.370754839	3.37638235	1.126990491	1.450160821	3.196862195	1.419349556	0.823396639	1.223799356	0.784545742	1.000103691	0.907907397	1.977698327	0.944832691	1.086879763	0.866295732	1.115442326	0.666792965	0.619887434	0.828864273	0.627232587	0	1.829522931	0.971777288	0.098269103	2.169159577	1.428570226	1.038474415	3.076619453	0.769042395	4.316893128	5.340545559	1.392705689	3.155861033	3.042325791	0.920568336	0.643563306
2058	EPRS1	glutamyl-prolyl-tRNA synthetase 1	6.061102692	0.038812577	0.270534872	0	0.018469319	0.046899562	0.377036055	1.970893912	0	2.0394372	0	0	0.026542176	1.430568592	0.037879849	0.01092488	1.657918561	2.243171592	0	0	0.109345275	0.203850377	0	0.183656037	0.12933472	0.062587536	1.127062282	0	0.026834075	0.081053903	0.276685681	0.031063689	0.076744135	0	0.034178669	0.060744836	0.774175723	1.099598225	0	0	1.388113876	0.17473472	0	1.329379731	0.044239491	0	0
64787	EPS8L2	EPS8 like 2	0.052039986	0.702799338	1.705228987	1.336045517	1.369628616	0	6.588871949	2.524744174	1.268424781	0	5.662536671	0	1.711055107	8.994061568	3.023834811	0	0	0	2.558450135	1.619285863	0	0.128732109	0	0	0	0	0	0	0	0	0	0	0.146488712	0	0	0	7.28570137	0	0	0	0	0	0	0	0	0	0
51752	ERAP1	endoplasmic reticulum aminopeptidase 1	4.114504701	2.079936363	5.66721649	2.662088548	0	4.036362132	2.681181269	3.559313413	4.577214482	0.693257358	13.69762704	0.909804929	2.815994101	2.929075942	0.033334645	4.788625307	2.339372534	0.130100249	0.678247577	2.149907912	0.375716546	1.013798396	1.140873033	0	0.209433849	1.80098211	0	2.842664831	3.213260694	2.335967395	5.845427476	3.968366724	0.300602817	3.123369114	2.311190504	3.056540969	2.405898538	2.339560169	3.057933295	4.500346348	2.717311382	3.650649575	2.732942226	4.455236459	2.75545448	4.112548908	1.919456612
11160	ERLIN2	ER lipid raft associated 2	0.252653594	0	0	0	1.30898394	0	0	0	2.522173907	0	0	0	1.465312296	0	0	0	0	0	0	0	0	2.229271027	0	0	0	0	0	0	0	0	0	0	0.527438913	0	0	0	0	0	0	0	0	0	0	0	0	1.421848955	0
90952	ESAM	endothelial cell adhesion molecule	0.175228938	0	0	0	0	0	0.149357769	0	0	0	0	0.080881409	0	0	0	0	0	0.153783873	0.243957186	0	0	0.165186715	0.125441073	0	0	0	0	0	0	0	0.187830824	0	0	0	0	0	0	0	0	0	0	0	0	0	0	0	0
54845	ESRP1	epithelial splicing regulatory protein 1	0.065878066	0	0	0	0	0	0	0	0	0	0	0	0	0	0.613271782	0	0	0	0.096260477	0	0	0	0	0.05452065	0	0	0	0	0	0	0	0	0.012085291	0	0.18164854	0	0.300829971	0	0	0	0	0	0	0	0	0	0.122418222
57488	ESYT2	extended synaptotagmin 2	0.014638398	0	3.411123676	0	0	0	0	0	0	0	0	0	0	0	0	0	0	0	0	0	0	0	0	0	0	0	0	0	0	0	0.036108294	0	0	0	0	0.040007966	0	0.132169208	0.154316519	0	0	0.414950668	0	0	0	0	0.255296527
2108	ETFA	electron transfer flavoprotein subunit alpha	0.299529685	2.356984407	0	0.247058818	0	0.097293437	1.030132673	1.775167546	1.964849493	0	0.706442846	0	1.749086562	2.025374342	2.313964749	0	3.45622071	2.646468814	0	0.955852353	0	0.148557978	0	0.593709874	0	1.291629945	2.804706288	2.603036328	0	2.364629776	2.908094306	2.578119924	4.833143817	1.669025154	1.999230155	2.634118615	1.810482613	0	0	0	1.114736209	6.329016615	2.477019894	2.345757442	0.063304361	2.554739625	1.941367923
2109	ETFB	electron transfer flavoprotein subunit beta	2.195454936	0	1.108983001	0	1.631941012	0.862563242	0.621002001	0	0	0	0	0	1.120753098	1.591030111	0	0.285159596	0	0	0.738205673	0	0	0	0	0	1.899083085	2.003195883	2.469820232	0.924519279	1.810159344	0	1.164620171	0	1.5375177	1.973301577	0	0	0	1.73141936	0	0	1.621371604	1.173243602	1.974420171	1.215864393	0	1.656218531	2.101118233
55194	EVA1B	eva-1 homolog B	5.706221128	0	0	0	0	0	0	0	0	0	0	0	0	0	0	0	0	5.027666914	0	0	0	0	0	0	0	0	0	0	0	0	0	0	0	0	0	0	0	0	0	0	0	0	0	0	0	0	0
55763	EXOC1	exocyst complex component 1	99.82762457	87.14057452	0	0	91.73462418	0	0	106.4265124	0	0	0	1.997381616	0	1.018612268	0	0	0	1.50805755	0.844097609	0	26.52050122	0	56.95408988	0	0	0	0	0	0	0	0	0	0	0	0	0	0.788890289	0	0	0	0.379345502	0.459939331	0	0	0	0	0
55770	EXOC2	exocyst complex component 2	0.788950713	0	0	0	0.341396045	0.289970403	0	0.115326804	0.544030579	0	0.297320968	0.27176469	0	0.457355479	0	0	2.315370527	0	0.420486964	0.530208939	2.508916187	0.280170734	0.359252608	1.079819047	0.672298127	1.37322423	0	0	1.262542949	0	1.13792605	0	1.075421914	1.36964015	0.017104505	0.140747795	0	0	0	0	0	0.020778387	1.884332378	0	0	0	0
11336	EXOC3	exocyst complex component 3	8.4364664	5.755638091	5.846111961	6.669412449	6.108531061	7.746719756	6.585464519	4.373070864	5.376042843	0	0	0	0	0.631176175	0	8.209350614	0	4.2021437	3.460182923	0	0	4.202393901	0	9.13035831	4.472389386	3.539805082	7.991264019	5.98203727	7.490615583	0	0	0	0	3.215379163	2.435120018	4.084515746	5.121761964	5.87464589	4.597401575	0	4.548646197	2.567515779	1.808685704	4.290343523	5.947498246	5.783735399	3.770871008
118460	EXOSC6	exosome component 6	0.132519745	0	1.574058292	0	0	0	0	0	0	0	0	0	0	0	0	0	0	0	0	0	0	0	0	0	0	0	0	0	0	0	0	0	0	0	0	0	0	0	0	0	0	0	0	0	0	0	0
7430	EZR	ezrin	1.631449172	2.039274137	0.251474321	0	0.856891046	0.878151922	6.389966221	6.602643822	0.525180472	6.638226062	0.390996413	1.121595847	9.956539874	0.634300479	0.502268045	1.34664391	0	0.326168589	10.83039638	9.112181027	3.257701842	0.151368089	0.385651623	0	1.462736968	0.142761542	10.85967364	2.703983713	1.066723615	1.859661048	0	0.524084017	0.734311992	1.021719731	1.716095574	2.898680997	0.148278824	0.509248044	0.722696629	1.339101285	0.779940284	2.055771718	1.397457499	1.365318686	2.323793961	8.206619197	0.166852831
2159	F10	coagulation factor X	13.85790545	12.17396374	9.377673675	14.48349964	9.605674344	6.689723331	6.710712365	17.88361342	12.25012034	8.161144093	9.590364288	8.032790087	10.70496694	9.819656619	8.124214889	8.623327347	3.367770228	13.12826898	7.33311666	9.784441174	4.53381779	6.078250888	5.830325837	9.072872345	8.427623203	9.945995564	13.66088158	8.780617948	10.41304915	10.2044708	4.821654713	9.768226568	10.19338047	10.59916743	9.804150165	13.11946402	8.87654126	11.7098554	10.06974221	9.435533526	12.20076542	11.64531809	7.528046288	5.848586904	11.2623901	9.365831934	8.368039964
2160	F11	coagulation factor XI	1.020006537	1.413412423	0.729460069	1.640812532	3.48536479	7.080467644	4.982840174	0.124168067	3.095356189	0.269789422	0	0.556352796	0	1.1594618	1.451150324	12.82650611	2.58890644	1.999071262	3.615101565	1.960165714	0.225603251	0.163151455	0.520406886	0.77210883	4.088616778	10.91817984	14.87081885	13.28369411	4.951512968	6.858236173	15.07855634	16.95398709	15.67800592	6.962467349	1.522552771	10.92209905	6.703372793	0.902215008	4.910010813	17.34513891	13.34306908	1.873825062	0.180197622	13.12954875	10.45448231	1.925033439	8.157833438
2161	F12	coagulation factor XII	7.854088828	3.185736274	6.362549856	5.626456857	6.859795744	3.586429295	4.258401472	2.697385584	9.577200669	5.626296232	2.720415517	5.82305982	6.251592109	2.316421575	5.01059302	3.559459112	3.67242583	3.273466697	2.039468921	4.278700886	2.375166183	2.560517638	4.600634467	13.65637878	6.374399297	9.241450714	7.07764617	5.032919051	4.05510769	7.100461339	9.58044999	2.107229634	7.063584924	4.609384303	10.31641732	6.752138895	11.54871522	8.033984386	8.431149241	3.584134749	8.865871063	7.475135049	4.510863554	5.710420029	3.74068082	3.525311024	7.060960995
2162	F13A1	coagulation factor XIII A chain	4.171613216	9.777917379	4.606097987	8.200082046	10.38087653	7.210644464	5.174580452	10.68938996	5.280314996	12.3263581	6.252375184	9.266186937	6.065826454	6.681169454	29.86790743	3.235390076	2.795194325	8.3908159	6.362816241	5.199620816	2.755872145	8.240539492	13.09141754	5.082741267	7.844460571	3.345501466	4.786935894	4.436702631	4.043606628	6.721239899	19.46350882	3.478888915	9.753663766	5.192226406	4.295377926	2.733003559	4.730035736	6.647131598	4.325108203	5.375507497	5.971263678	3.718419185	3.935372224	4.792646681	8.047712049	3.731167997	3.933223113
2165	F13B	coagulation factor XIII B chain	0.668083492	1.010532188	1.064027317	1.456365708	1.200342972	0.761755173	1.273333485	0.760015003	0.721567934	1.698551706	0.952811676	0.963405271	1.086231925	0.963216072	1.830019279	0.989988388	0.450903221	1.661061158	0.873200829	1.071233295	0.779491521	0.997040474	1.534567381	0.904756532	1.087927455	0.891094688	1.091704356	0.529435722	1.036314927	0.932180928	1.618679627	0.354800925	0.86331606	1.33180363	0.923657558	0.757296229	1.361577189	0.856493966	2.252634182	0.973720505	1.427300286	1.138379577	0.935949836	0.845809824	0.701756827	0.834304689	0.599410734
2147	F2	coagulation factor II, thrombin	52.81058232	45.356808	58.0163748	53.99497074	66.04264536	77.7752054	51.62022299	73.5220819	71.32012168	80.09941078	62.5223568	64.31096909	77.0939862	81.36644117	81.39896543	68.42275355	55.87330404	82.52479474	60.75560226	62.4138077	79.55362583	59.14185189	62.8860375	76.39578833	58.14637051	77.00508599	61.23761474	64.00175305	91.82472723	48.65562802	56.8692085	65.55716905	37.77571026	65.19160948	82.48375523	59.04468009	56.47531069	64.51003765	56.74255289	69.07061388	59.71679175	69.32463646	72.83998843	46.34636409	60.12461011	62.84177669	65.41698577
2153	F5	coagulation factor V	4.192486293	1.28459476	1.705167996	1.309006182	3.45586794	18.41607887	2.356591728	23.57789957	20.57877676	2.99293789	19.40525952	2.95382745	19.2682093	20.44033484	5.12916782	2.795113508	8.29793573	21.12659603	10.29689907	12.9832016	7.639006635	14.30771925	14.50648483	5.219467639	4.191049166	5.459518863	5.984027575	17.93187617	11.17197709	3.206463443	3.625718018	4.915534629	4.691112629	4.021451777	5.08864012	6.311963948	4.035742815	19.92904229	27.86788963	19.88758596	20.50821946	4.368198902	3.222988924	20.24224409	27.08183582	22.04667159	2.945753127
2155	F7	coagulation factor VII	0.264154814	0.441478854	0.217132847	0	0.33288866	0.576497029	0.853370043	0.148851814	0	0.303655391	1.267638999	0.813814305	0	0	0.769946802	0	0	1.348796515	0.690549917	2.292701645	0	0.119906924	0	0.547672089	0.410753095	0	1.584045045	0	0.584430167	0	0.567335089	0.816379647	1.062956636	1.746642269	0.483938691	0.837720755	0.820195733	0.722168444	0.372950671	0.945700599	1.041645692	0.822461479	1.191400492	1.350879099	0.454663716	0.647203018	2.102220859
2158	F9	coagulation factor IX	1.429859737	49.28505764	0.470628984	0.520024031	89.05463548	45.34893116	8.545347549	123.0198718	87.01314461	69.0220292	3.088521349	0.691647186	31.5931787	6.735643674	4.556121868	2.981581093	25.44402083	49.45121477	2.085864746	12.26296151	0.617116966	1.136196094	0.807602279	4.008944963	4.533008148	40.67459561	4.878646426	3.206902977	3.218589088	2.309423955	52.24683084	54.37097941	2.935437031	3.438863435	96.01693108	31.53727603	2.848272198	57.09918508	45.83763971	43.85885672	39.39513338	3.29124027	2.782140738	2.587706655	39.59444483	2.724275976	1.822345489
2184	FAH	fumarylacetoacetate hydrolase	0.145148281	0.920440546	1.23756591	1.28190456	0.414412477	0	0	0	0.479675777	0	1.255741288	0	0.451912233	1.093008104	0	0.052011744	0	2.493427744	0	0	0	0	0.811955132	0	0	0.207110179	0.701108929	0.415506237	0.975909253	6.980226813	0.539113405	0	0.399400806	0.560875031	0.076902523	5.001274703	0.426840932	0.368430104	0.451771171	0	0	0	0.360772897	0	0	2.671753111	0
399665	EEIG1	estrogen-induced osteoclastogenesis regulator 1	1.008157562	0	0	0.911515785	0	0	0	0	0	2.009515176	0	0	0	0	0	0	0	0	0	2.411221264	0	0	0	0	0	0	0	0	0	0	0	0	0	0	0	0	0	0	0	0	0	0.36210928	0	0	0	0	0
57579	FAM135A	family with sequence similarity 135 member A	0.564274722	0.659145136	0.411393361	0.511102059	0.680660251	0.637750451	0.459230999	0.514273671	0.521156394	0.360880516	0.916390889	0	0	0.491431693	0.610293638	0.535089785	0.645955258	0.539796332	0.436222487	0.999844787	0	0.86319132	0	0.523096207	0.686772176	0.921839004	0.659339619	0.630183285	0.946260273	0.882630587	0.848363343	0.691619051	0.764287653	0.878493954	0.584482331	0.674075391	0.495813458	0.798550578	0.860700316	0.755183031	0.678307591	0.788513121	0.328765172	0.77173715	0.705909955	0.596536065	0.855143629
84908	FAM136A	family with sequence similarity 136 member A	15.20975561	0	0	0	0	0	0	0	0	0	0	0	0	0	0	0	7.579658378	0	0	0	0	0	0.20883542	0	0	0	0	0	0	0	0	0	0	0	0	0	0	0	0	0	0	0	0	0	0	0	0
9130	FAM50A	family with sequence similarity 50 member A	0.222142877	0	0.267787154	0	0	0.102788879	0.666800431	0	0	0	0	0	0.08228119	0	0	0	0	0	0	0	0.077594678	0	0	0.210592607	0	0	0	0.099631283	0	0	0	0	0	0.431343574	0	0	0	0.092912269	0	0	0	0	0	0	0	0	0
286077	FAM83H	family with sequence similarity 83 member H	1.128913018	1.658478485	1.363506761	0	1.705052534	1.455419649	1.318237545	0.838231344	1.225546339	1.634188995	1.321939397	0.865760806	1.27570278	0	1.855537143	0.623229226	1.219864958	2.044682568	0.636069277	0.906892685	1.745260697	1.637996214	1.348358088	0	0.016308581	0	0	0.629986071	0	0	0	0	0	0	1.000599452	0	0	0.557014714	0.077774777	0	0	1.036367122	0	0	0	0	0.543216414
10160	FARP1	FERM, ARH/RhoGEF and pleckstrin domain protein 1	0.265013198	0.090411014	0.221146488	0	0.033802317	0.05973135	0	0.015163963	0.184745399	0.531558993	0	0	0	0.272544473	0	0	0	0.097276239	0.447733895	0.22225189	0	0.286214801	0	0	0.059474584	0	0	0	0	0.141885725	1.513930643	0	0	0.040263512	0	0	0.488011457	0	0.06983026	0	0	0.173008495	0.402815551	0	0.477735494	0	0
2194	FASN	fatty acid synthase	1.927695577	2.033157503	3.039994358	1.143637498	1.359413002	0.755120725	3.148165377	0.290361906	2.960573455	2.35661061	0.723730793	0	1.376662877	0.320485423	1.869160168	0.164640829	0.776879283	2.792833508	1.551229544	1.260927838	2.418647601	2.0101002	0.538210506	1.736322727	0	0.46096977	0.081784076	0.185973768	0	0.041298948	1.960867521	2.351954087	0.209984083	0.283960858	0.132403045	0.783105249	3.043226406	2.346516632	0.396355353	0.249145795	0	3.767850264	0.048512838	0	0.092712284	1.023507374	0.401803577
22868	FASTKD2	FAST kinase domains 2	0.165661332	0	0	0	1.026318039	0	0	0.032614784	0	0	0	0	0	0	0	0	0	0	0	0	0	0	0	0	0	0	0	0	0	0	0	0	0	0	0	0	0	0	0	0	0	0	0	0	0	0	0
2196	FAT2	FAT atypical cadherin 2	0.661154661	0.506865231	0.533571085	0.453864527	0.45334586	2.191931639	0.317776611	0.453831897	0.524033626	0.217726052	0.173279571	0.431446039	0.46816989	0.476805987	0.50736997	0.509882959	0.115832237	0.471115805	0.281195513	0.112273879	0.131202253	0.245379317	0.240057016	0.666329024	0.362004217	0.515991227	1.241375557	0	0	0.211936081	0.260574142	0.251102892	0	0	0.326530306	0.457080684	0.300826769	0.377071956	0	0	0.417058866	0	0.4881603	0.341256066	0	0.29452916	0.247798237
2091	FBL	fibrillarin	16.18307397	0	0	0	26.88233034	0	27.07801541	21.70169427	0	37.61230411	15.51225386	0	0	0	0	0	0	30.63192766	0	36.45904946	0	0	0	0	0	88.37367198	0	0.064750294	0	0	0	0	0	0	0	0	0	0	0	0	0	0	0	0	0	66.86712059	0
2192	FBLN1	fibulin 1	5.890519672	7.737814309	6.489053112	8.163083141	11.9849104	7.869881963	6.934391864	11.98847568	6.126951888	12.95738999	10.52757273	8.276987112	4.582899451	5.120902473	6.459703601	2.572819078	5.513882848	5.84553677	8.768131221	7.557778088	6.142734875	9.680185438	8.593430977	7.809261615	7.311150872	19.66051675	5.143875118	7.79167081	18.52168783	11.25020185	9.908212097	6.197803057	9.327035215	7.472555856	7.143199853	7.379213781	12.28666616	6.391495512	8.941600331	7.465266297	6.612672024	7.507757183	6.343996757	5.77652009	4.217172116	4.747550517	7.225370899
2200	FBN1	fibrillin 1	0.085822341	1.246043428	0.576968485	18.30563667	2.307063664	12.20211431	0.045687865	0.156894784	2.34594668	0.0952911	5.220354209	0.101251992	0.25960933	0.344379852	5.087855682	0.156695279	0.106636902	0.164874465	11.07126664	0	0	0.068930802	0	0.346526729	0.145732669	0.205781033	0.139152279	0.096049087	0.117432595	0.680468632	0.10256768	0.534190279	0.093165967	0.819939379	0.58021942	0.110669169	0.443785027	0.140471777	0.089212405	0.163115748	0.117107585	0.148089805	0.119654693	1.326275438	0.075804403	0.20299121	0.241617445
2201	FBN2	fibrillin 2	1.057789544	0.147208446	0.223319855	0.065479686	2.787072116	0.095152011	0.041815916	0.170975085	0	0.103842865	0.125549884	0	0.051620701	4.250846435	0.071769965	0.170757676	5.369708323	2.872588483	1.661136152	0	0	0	0	2.117327293	0.158811242	2.883053984	0.151640304	0.104668877	2.261636762	1.603806142	0.111772472	0.153009771	0.101527015	2.629982319	0.21912873	1.472180302	0.194568275	2.364416843	3.077734329	0.160550627	1.851335476	3.135531381	1.814154854	2.151720269	0.082607363	0.140083791	2.026493311
26263	FBXO22	F-box protein 22	0.125204198	0	0.316349924	0	0	0	0.298301864	0	0	0	0	0	0	0	0	0	0	0	0	0	0	0	0	0	0	0	0	0	0	0	0	0	0	0	0	0.094508649	0	0	0	0	0	0	0	0	0	0	0
26270	FBXO6	F-box protein 6	0.677864396	0	0	0	0	0	0.393420462	0	0	0	0	0	0	0	0	0	0.468665715	0	0	0	0	0	0	0	0	0	0	0	0	0	0	0	0	0	0	0	0	0	0	0.26399103	0	0	0	0	0	0	0
8857	FCGBP	Fc gamma binding protein	6.001889719	0.695001589	1.053297194	1.04121681	0.888875797	3.192241018	5.142856881	3.020108957	0.68714459	0.926305923	0.394999165	0.63376928	0.940245308	1.216006379	0.7846612	7.668229863	0.646680024	1.593806398	8.007615061	0.705768428	0.469038381	0.835369187	0.645185783	0.383086285	0.706517284	2.007272164	4.640713604	1.509015982	2.791006845	0.945106256	0.562351744	1.808431472	0.313400709	2.862824787	3.292901271	0.27516871	1.147295685	0.331253696	0.365461943	1.225263592	0.257893477	0.288880927	3.613511745	1.339829009	1.320453104	0.515349317	0.256803571
2212	FCGR2A	Fc gamma receptor IIa	4.522723818	0	0	0	0	13.44915031	0.28329406	0	0	0	0	0	0	0.15277294	0	0	0	0	0	0	0	0.619639297	0	0	0	0	0	0	0.452749966	0	0	13.05358583	0.223932766	0	0	0	6.493432461	1.15091878	3.927856738	0	0	0	1.043916	9.393757025	7.183276645	0	1.191493844
2214	FCGR3A	Fc gamma receptor IIIa	9.348020349	14.43791839	0.914741692	2.452108179	2.615113488	0.517904196	2.612247362	10.28092856	9.567528659	1.417058581	1.33452642	1.914679779	2.297667841	2.335466754	4.352960803	6.246516931	1.601339117	11.00666117	1.433427765	2.367327886	0	0.451229862	2.183484427	2.882042292	3.183494755	3.119747015	9.131093784	1.822763039	2.643331607	2.212028695	1.810923369	3.935530058	2.41143571	1.100490823	3.198580744	1.227975118	3.20872285	1.281670858	2.636176757	6.499582359	2.789429771	1.998029672	0.825812963	2.931614684	2.126128621	3.251537392	2.679632249
2220	FCN2	ficolin 2	3.181114866	0.348727827	0	0	1.795160582	0.545331086	2.582202325	0.600509313	0	0	0	2.555395425	0	4.245055901	5.928990975	0	0.732657103	6.835518243	0.550454475	0.296747782	0	0.693702922	7.691204847	3.377474874	3.402483764	4.066294421	2.350404453	0.67759728	1.155452237	1.593810636	2.766009093	0.551858188	1.124677377	3.808330396	1.767530865	1.156421953	1.65747954	0.966573086	1.944220414	3.069253282	1.437184747	3.344022944	4.08074798	2.905755635	1.331873489	1.310624707	1.154694089
8547	FCN3	ficolin 3	21.3511352	26.36261936	21.87092217	12.88570017	9.236599895	25.79461311	23.37908275	17.07218473	19.5980353	16.56480935	22.4459598	13.95296338	30.02346732	17.0971996	15.30969158	23.6854958	14.61052058	7.38215373	20.25243768	18.34382962	18.82791396	16.53248414	17.7489077	15.72183775	25.6174942	24.49364358	24.37261904	17.53965723	14.3904481	6.727314699	17.83881109	33.95881918	23.77071696	9.442081559	15.86039414	17.51067733	16.11595807	25.21521656	12.44569652	22.03157434	21.63869182	32.36445822	17.08485554	19.37340263	13.65631153	15.79708972	24.41668487
2232	FDXR	ferredoxin reductase	0.671444667	1.004817885	0.804972834	0.487002283	0	0	0	0.847303963	0.038733349	3.728260159	0	0.235047794	1.001190113	1.406636711	2.393398353	0	0.359201063	0.828908953	2.10348985	1.108458881	0	0.872093328	1.904418123	0	0	0.252392653	0	0.9617038	0	0	2.165916868	1.248700562	0	0	1.415679094	1.245270601	0	0	0	0	0	0	0	0	0	0	0
2237	FEN1	flap structure-specific endonuclease 1	4.546031911	2.531075732	0	0	0	0	0	0	0	3.783536547	0	3.145038453	0	0	4.035806846	0	0	0	0	0	5.834333427	4.441493802	0	0	0	0	0	0	0	0	0	0	0	0	0	0.515244162	0	0	0	0	0	0	0	0	0	0	0
83706	FERMT3	FERM domain containing kindlin 3	0.204949177	3.314809101	1.279558992	10.47506057	10.40684306	12.90349463	9.729387032	9.480607823	8.680850447	11.84033983	11.14738075	12.52793066	14.53767589	0	23.50165336	9.53182106	13.88830702	20.08304656	0.262347616	11.50482845	11.27095052	0	1.477030379	9.336285464	7.770670176	10.41633376	9.900186741	6.631544442	0.089206169	5.857424089	9.881236769	6.386811086	9.69151169	8.10769797	7.220538701	4.58445976	7.076605846	7.08605217	7.662865381	10.74444757	8.985026527	9.452247951	7.463330071	8.369161017	5.781511291	7.165800734	6.989030233
26998	FETUB	fetuin B	1.686131279	1.579844795	2.27899649	1.693245611	1.036896055	1.313089961	1.229063053	2.349477647	3.293295961	1.76799308	2.270277442	2.248408805	1.691935852	1.812465603	2.295989437	5.54889116	0.517672446	0.659447353	1.957095764	2.334170372	1.924524132	1.895410335	1.830955895	3.651965767	1.420602621	2.753712226	1.991464854	2.332523169	1.253837855	2.303001287	3.040973826	2.886136069	2.019541659	1.970511499	1.911357052	2.559471432	2.902294928	2.248142372	2.195973703	3.787906676	2.770661813	3.146259216	2.622274831	2.225180423	1.142018972	2.183107719	1.900908155
2243	FGA	fibrinogen alpha chain	869.1485044	910.5889437	594.9504873	1069.891839	1099.910109	720.6058431	1229.950438	879.1872502	846.495995	2161.949203	503.0979356	700.4491659	737.6818532	1099.414217	1246.724224	1361.588681	816.643504	917.0131986	862.531281	1102.923729	664.628018	680.3770962	851.1385389	1188.561906	1041.901091	922.1835838	1030.827166	1050.559315	1398.063802	1051.395595	1332.041895	1416.991459	918.9081726	1106.372375	1512.752687	807.5550014	1160.665538	1121.090954	1112.27818	970.1264157	1308.924008	1010.92529	1114.19743	864.0754511	752.6532351	962.6856482	922.2315585
2244	FGB	fibrinogen beta chain	1627.287331	2377.78094	1595.910391	2753.917218	3004.561707	2187.452549	2077.397413	1935.94486	2149.341043	4438.364142	1251.785169	1384.749522	2437.934947	3149.185765	3410.42534	2855.339762	1616.163248	2326.933214	3051.484709	3520.378297	1947.480104	2067.121397	2920.264278	2133.320679	1726.329232	2368.80365	2165.75082	2390.001438	2219.86239	2960.620997	2951.373985	2981.833614	2087.181662	2463.353647	2967.054064	1524.571226	1923.883198	2235.316125	2063.013935	2099.861504	2133.852686	2161.114037	2316.44557	1812.46254	1264.438013	1708.941789	1593.784184
2266	FGG	fibrinogen gamma chain	1262.343797	1504.825478	860.4615152	1492.044328	1640.568191	1098.20227	1555.247339	1413.530248	1296.530072	2703.61973	583.7601856	1065.231714	1405.025569	1888.187249	1208.067028	1877.633253	1190.443476	1664.749456	1711.663864	1433.035893	1012.590527	1670.657253	1422.793264	1462.072315	1085.338351	1000.754001	1483.362214	1183.251251	1598.990135	1388.913067	1228.260708	1398.126566	1240.772805	1035.930645	1679.18968	1080.39048	1232.628295	1137.04246	1510.077275	1005.671345	1203.387246	1238.277919	989.5849048	1147.412689	1040.039695	1287.189997	1104.71472
9158	FIBP	FGF1 intracellular binding protein	0.491102131	0	0	0	0	0	0	0	0	0	0	0	0	0.600524763	0	0	0	0	0	0	0	0	1.704258867	0	5.823658258	0	0	0	0	0	0	0.380855067	0	0	0	0	0	0	0	0	0	0	8.219324203	0	0	0.81136811	0
2288	FKBP4	FKBP prolyl isomerase 4	1.086119678	0.688540505	1.477674808	0	0	2.541291683	0.968974839	1.974844584	1.756469739	3.776346567	0.538268503	0.581891944	0.136982154	0	2.614370324	0	0	0.468186172	0.881720886	1.164645207	1.346729531	0.506366292	0	1.134724434	0	0.063463975	0.91333721	0.839028909	1.346180362	0.901584971	0.034210921	0	0.193802449	1.042863958	12.55326224	0.495868435	0.925041043	0.733043673	0.080357796	0	0	0	0	0	0	0.162516439	0
80308	FLAD1	flavin adenine dinucleotide synthetase 1	2.003471605	1.384389959	0	0.183310773	2.550691999	0.518767975	2.831759684	2.101705545	0	0	2.018509659	2.914109663	2.83559975	2.190393116	1.907719331	5.766965894	1.923553398	2.841789772	2.698667729	0.403487453	2.963788409	3.775124307	5.414538085	1.24040095	0	0	0.966385678	0	1.507534819	1.296230532	1.278791506	0	0.435713131	1.320639425	3.865908873	3.730303563	3.135293399	0.66803047	0.862486935	0	0.743715724	2.641681704	1.410642814	4.00138469	0.722441952	3.541536149	7.419504314
2314	FLII	FLII actin remodeling protein	0.803187426	0	0	0	0.398915299	0	0	0.225451808	0.437127498	0.688619446	0.136217955	0.312808742	0.455884532	0.384532405	0.27654925	0	0.515416065	0	0.636395655	0.051230453	0.18374458	0	0.448728822	0.521799839	0.273200715	0.09777879	0	1.178301844	0.026443103	0.225672131	0.92877327	0.865523592	0.254237414	0	1.662508432	0.118851132	0.334273849	0	0	0.045560572	0.206131016	0	0.159266253	0.999314067	0.295795717	0	0.060869117
2316	FLNA	filamin A	1.919092883	63.60401805	46.90092123	1.641043861	59.31374381	1.475071012	42.14550501	2.153172232	61.40002968	30.60712927	6.534897513	43.44007807	38.59326384	23.84203445	37.55797515	41.95503858	23.66126697	29.90211407	34.97537716	28.67326327	31.32754559	19.76249313	35.13796532	28.25217018	2.965804093	1.128315734	36.61282642	1.3176559	36.24828327	68.90281171	3.679823178	0.884868278	0.933991595	45.93586558	43.39106234	1.533605142	32.42847317	51.2617389	23.20211742	1.077799327	55.25885728	32.41028345	6.497497561	49.84056741	22.52789904	65.44533622	5.367246914
2317	FLNB	filamin B	0.988452901	0.237347489	0.857872051	1.343370124	7.868446098	0.51033852	0.134534302	1.97613654	0.584860525	0.128232496	0.287567561	0.270244299	0.779308052	0.944204326	0.93419843	4.826789231	0.376085397	8.009905643	1.96931993	3.57852515	2.729694073	0.302805016	1.863579646	0.351926598	0.625840271	0.42935257	0.825279416	0.649088323	1.719336085	0.529274803	0.286408359	5.245178402	1.769878013	6.24704358	0.55443978	0.336647365	2.770557026	0.28351183	0.709989028	0.849994753	0.125013935	0.925509179	5.614462362	0.431447984	1.995900988	0.234136542	0.391874303
2318	FLNC	filamin C	0.843769025	1.25097442	0.273933185	0.650878462	0.219625679	0.425801692	1.499334982	0.180836269	0.836863902	2.708383344	0.866382464	0.425496408	0.773237775	0.439556643	0.31188156	0.758118105	0.270146059	3.44749177	0.216868978	1.967241016	0.809652244	0.65115394	2.409432399	0.844257804	0.303773146	0.52254873	0.231327638	0.641296449	0.280187396	0.437012805	0.339523821	0.22631511	0.605464902	0.341243274	0.191740055	0.36342539	0.279163821	0.408986331	0.214095624	1.064614435	0.145934902	0.558847259	0.418331996	0.458592491	0.171277723	0.380302262	0.741868586
10211	FLOT1	flotillin 1	0.370810045	0	3.453579063	0	0.250623253	0.258115071	0.586033645	0.362595151	0	1.33946086	3.221099761	1.222423558	0	0	0.695063407	0	3.74507816	0	0	0	0	0	0.706216718	1.506542985	0.547895867	1.261766515	1.34663341	1.944242006	1.172793894	2.738621081	1.201555803	2.228492142	0	0.030443969	3.923350609	0.03313532	0	0	0	0.971740414	2.726850314	1.777633792	38.89621474	0	0.023977348	0.071471323	0
2319	FLOT2	flotillin 2	0.116946994	0	0	0	0	0.035203899	0	1.063072493	0.08756612	0.441546802	0	0	0	0	0.543752722	0	0.932864166	0	1.039878408	0	0	0	0	0	0	0.814896037	0	0	0	0	0	0	0.67266388	0.072371351	0	0	0	0	0	0	0	0.09513127	1.031734497	0	0	0.547591752	0.300381946
114984	FLYWCH2	FLYWCH family member 2	1.181668197	0	0	0	0	0	0	0	0	0	0	0	1.475196254	0	0	0	0	0	0	0	0	0	0	0	0	0	0	0	0	0	0	0	0	0	0	0	0	0	0	0	0	0	0	0	0	0	0
2328	FMO3	flavin containing dimethylaniline monoxygenase 3	8.939110061	0	0	0	0	0	0	0	0	0	0	0	0	0	0	0	1.937805565	0	0	0	0	0	0	0	0	0	0	0	0	0	0	0	0	0	0	0	0	0	0	0	0	0	0	0	0	0	0
2332	FMR1	fragile X messenger ribonucleoprotein 1	0.076800877	0	0	0	1.643031636	0.105840469	0	0	0	0	0	0	0	0.670395007	0	0	0.930778305	0	0	0	0	1.199677574	0	0	0	0	0.898062182	0.578441231	0.845968808	0	0	0	0.716254963	0.845983122	1.101898248	0	0.591466774	0.891137211	0.51513741	0	0.573484297	1.004724817	0.772998357	0.610059201	0	0	0
2335	FN1	fibronectin 1	103.5004934	105.1608393	56.93149	68.7867871	104.6212426	122.3823083	83.87418132	84.67135479	70.04761122	191.4017359	95.47148376	84.87101192	73.25661139	94.58282373	104.6451169	98.8256807	49.71694083	123.8675556	190.7012082	147.9653222	79.54416996	153.8744163	107.0616544	121.4021121	108.2248536	138.4284993	99.93603016	78.56862007	128.7049644	129.7769661	110.6723131	66.90193281	157.7343272	124.1098782	132.8388794	73.83023168	90.95574673	97.11259857	97.11609291	102.02375	89.04234661	97.6664875	104.69006	96.24507548	54.32336431	65.5122639	85.53738696
22862	FNDC3A	fibronectin type III domain containing 3A	8.133202767	0	0	0.191838684	0.431754836	0	3.247817578	0.227307405	0.219339935	2.064033707	0	0	4.390983816	2.966526211	0	0	1.7704236	4.033202641	0	0	2.587012811	0	0	0	0	0	0	0	0	0	0	0	0	0	0	0	0	0	0	0.076289946	0	0	0	0	0	0	0
2346	FOLH1	folate hydrolase 1	0.22730401	0	0	0	0.007213368	0	0	0	0	1.642202442	0	0	0	0	0	0	0	4.308999781	0	0	0	0	0	0	0	0.054808046	0	0	0	0.091784279	0	0	0	0	0	0	0.039985758	0	0	0	0	0	0	0.078944303	0	0.121143684	0
219595	FOLH1B	folate hydrolase 1B (pseudogene)	0.324720015	0	0	0	0.010304811	0	0	0	0	2.346003489	0	0	0	0	0	0	0	6.155713972	0	0	0	0	0	0	0	0.078297209	0	0	0	0.131120399	0	0	0	0	0	0	0	0	0	0	0	0	0	0	0	0	0
341640	FREM2	FRAS1 related extracellular matrix 2	0.072541748	0	0	0	0	0	0	0	0	0	0	0	0	0	0	6.047614459	0	0	0	0	0	0	0.102914588	0	0	0	0	0	0	0	0	0	0.024290605	0.042738841	0	0	0	0	0	0	0	0	0	0	0	0	0
6624	FSCN1	fascin actin-bundling protein 1	0.393000461	0	0.444543329	0.930956786	0	0	0	0	0	0.214980767	0.706046882	0.41149524	0	0	0	1.252856907	0	0	0.565774591	1.071481167	1.321687951	3.557102236	0	0.733860668	0.315585424	0.043419672	0.289639338	0	0	0.140199191	0.243862611	0.357006032	0	0.249698687	0.153086513	0	0	2.192565366	0.106131874	0.076247072	0	0.045707717	0	0.297086548	0	0	0
2495	FTH1	ferritin heavy chain 1	9.791732593	8.692552785	12.41947241	6.26772831	8.346662972	10.54138356	4.107614474	12.01211214	13.00060164	10.02164342	1.695576086	1.915945264	6.258449673	4.498084152	7.262375527	0.095028019	4.89279884	9.779854238	5.617590828	6.12383215	3.234545045	6.2896524	10.55292593	16.1358768	6.290457936	2.596675322	10.98859556	12.54119917	9.940768613	1.864800601	5.553442832	5.973428136	1.189622138	9.995015784	3.711770427	4.20784208	11.9267373	1.212994249	7.130023532	3.213966474	0.177611797	8.122462192	0.402857506	1.84255369	4.816552749	5.355281325	9.98103504
2512	FTL	ferritin light chain	106.0736069	48.03281352	0.156284187	183.1140599	166.7625937	1.129375058	256.2205596	514.8187393	428.2765783	320.1683199	163.8804371	0	252.7714863	367.3575027	3.496566979	282.8394304	130.1202965	111.6638271	7.327589753	0.220165426	67.6198462	88.03531875	84.16176737	12.28731066	396.982658	41.22948675	0.313272465	211.6981995	136.3606247	0	196.6504326	0.219887326	9.102535653	0.693545543	192.6116352	97.11662043	416.3479178	328.3303274	251.0094209	427.944292	436.9687754	397.6572582	491.7720454	181.575194	302.5780495	194.7880123	489.7262211
2521	FUS	FUS RNA binding protein	0.087535375	0	0	0	0	0	0	0	0.211688295	0	0	0	0	0	0	0	0.491734493	0	0	0	0	0	0	0	0	0	0	0	0	0	0	0	0	0	0	0	0	0	0	0	0	0	0	0	0	0	0
9513	FXR2	FMR1 autosomal homolog 2	1.489465971	0	0.820939439	0	1.103454865	0	0	0	0	0	0	1.670428116	1.450121774	1.067114932	0	0	0	0	0	1.148367177	0	0	3.805653287	0	0	0	0	0	0	0	0	0	0	0	0	0	0	0	0	0	0	0	0	0.554599273	0	0	0
2539	G6PD	glucose-6-phosphate dehydrogenase	3.194970018	2.596125825	2.109973509	20.72630272	1.098854475	0	20.38362403	0	0	0.059639454	0	16.98973315	20.68644504	1.412499319	33.34774787	0.607095762	18.00259828	2.267338891	12.04793377	15.81903142	2.226522345	12.44371007	13.34235194	22.79000563	28.67882099	20.60015884	29.69947797	22.93251446	31.49573972	22.46825874	36.72200884	36.33348594	0	18.02179401	0.497045304	29.35326535	0.059926564	24.73969325	27.09686671	22.83290836	0	34.25510101	17.36001376	0	14.82039898	0	18.98484886
2548	GAA	alpha glucosidase	0.221125257	0.250975707	0.240711543	0.071109971	0.484457616	0.105678502	0.054483443	3.145131648	2.843930413	0.439172572	0.218667783	3.00779542	0.032732269	0.140805351	0	0.037831344	0.058259872	0.361650348	39.4773106	0.074033211	0.091364788	31.4635594	0.556705048	1.645236596	0	12.20991153	0	2.090180237	0.839166235	1.330856936	0.898137588	2.64851883	4.246556543	2.077017336	4.292035384	1.363739972	4.581609383	0.94951905	0.995547872	1.432082174	0.869527427	1.006392839	2.098788767	1.976593205	3.799875153	2.935483432	2.668839208
2580	GAK	cyclin G associated kinase	0.275222949	0	0	0	0	0	0	0.046536473	0	0	0	0	0	0	0	1.307706655	0	0	0.133644726	0.129466117	0	0.084671456	0	0	0	0	0	0	0	0	0	0	0	0.024837891	0	0	0.052906786	0	0	0.155500454	0	0	0	0.045234296	0	0	0
2582	GALE	UDP-galactose-4-epimerase	6.919316217	4.99786482	7.608873833	6.813455267	7.100285982	5.130297576	38.37145377	37.58107362	5.704331154	3.72151894	3.215835829	7.63621542	4.638270569	7.137244103	37.01023484	3.943509161	3.400709157	4.631578669	3.234976414	3.314400675	3.608904826	4.915519353	30.91016948	4.250109527	7.448927612	4.889621691	5.971791958	4.267208106	8.167834857	6.129543367	5.886951257	2.018203077	4.02994099	6.283890353	5.935688507	6.550909872	6.234896843	4.91766528	7.482270751	7.466124183	7.132416091	6.920535408	5.022533435	5.622122916	5.050612945	5.133931268	3.197794266
2590	GALNT2	polypeptide N-acetylgalactosaminyltransferase 2	0.071373059	0	0.223970822	0	0	0.088136563	0	0	0	0	0	0	0	0	0.277077121	0	0	0	0	0.073251854	0	0.192680006	0	0	0	0	0.090453278	0	4.824107209	0	0	0	0	0	0	0	0	0	0	0	0.515102736	0	0	0	0	0	0.084059668
2591	GALNT3	polypeptide N-acetylgalactosaminyltransferase 3	1.26929465	0	0	0	0	0	0	0	0	0.736465272	0	0	0	0	0	0	0	3.027839128	0	0	0	0	0	0	0	0	0	0	0	0	0	0	0	0	0	1.53070432	0	0	0.17857492	0	0	0	0	0	0	0	0
23193	GANAB	glucosidase II alpha subunit	4.44141492	1.240366634	0	0.281234182	0.363896749	5.914578128	0.117720781	0.722140471	1.480154149	0.689898393	0	0.943594637	0	0	0.210917124	5.554677842	1.619505515	0	5.823749972	0.223213053	0.783615585	1.373094265	0.990219919	3.344386977	0.521378098	0.92144988	2.672824203	1.939166768	2.081608794	0.088712773	1.057437929	0.962301048	0	3.686513312	3.014762046	0.3614653	0.75640341	0.351533904	3.327421934	0.193344168	1.355657349	0.608107744	3.612061681	1.462999368	0.026472433	0.035772578	0.989327076
2597	GAPDH	glyceraldehyde-3-phosphate dehydrogenase	7.074351765	4.197240959	14.11380662	8.497991399	10.64564041	3.817299449	4.311628971	2.09715995	3.501438226	2.042171186	8.532437619	1.508367028	2.879161762	63.27956788	29.54988424	6.790581644	7.461576218	5.754478398	8.110336159	7.661516974	10.83323991	30.94858071	23.49511726	9.128989956	1.331292324	10.24723742	21.81206404	10.31693239	43.88771301	13.29962756	2.120333361	40.20736331	2.621857759	34.00315313	12.84320785	26.79447945	2.118027383	39.08547009	23.52032532	27.69218389	45.38078385	23.78468549	38.02427059	3.186960375	33.8481253	4.131317711	24.04109722
26330	GAPDHS	glyceraldehyde-3-phosphate dehydrogenase, spermatogenic	0.001593634	2.855026964	0	0.202232986	0	0	0	0	0	0	0	0	0	0	0	0	0	0	0	0	0	1.078270083	0	0	0	1.277047106	0	0	0	0	0	0	0	0	0	0.238566155	0	0	1.126317597	0	0	0	0	0	0	0	0
54433	GAR1	GAR1 ribonucleoprotein	5.064907252	5.424005407	0	12.48848573	2.032332727	5.946553526	0	43.32705417	0	22.27954355	12.75438874	2.290574294	6.106804975	2.100097784	41.74274296	6.962539947	0	17.10064584	14.11388112	26.08599462	0	0	0	7.126360784	14.70378001	0	1.637750973	0	11.34792224	25.51905513	0.230311026	0	5.407915801	0	0	0	14.44413804	33.50417852	33.4585609	3.750451404	10.96762189	0	0	66.40337124	0	85.67946468	0
2617	GARS1	glycyl-tRNA synthetase 1	1.134728116	0	0	0	0	0.267059147	0	0	0.414877686	0	0.105937098	0	0.205793668	0.058246305	0	0	0	0	0	0.275505042	0	0	0.517572799	0	0.691698326	0.708344514	0	0	0	0	0	0.353053878	0	0	0	0.354058916	0.242737462	0	1.582842402	0.087059145	0	0.526688833	0.075352586	0	0.782907205	1.66184991	0
2621	GAS6	growth arrest specific 6	6.513092691	4.189073108	5.118789856	5.337358608	6.981691057	5.429220976	5.645431232	5.103660692	3.951917347	5.036685759	3.843671316	5.486772168	6.117590145	6.950743822	7.713264465	6.357932285	4.344632085	7.706186915	3.303998975	4.715485036	3.148104344	3.514127308	6.196679958	6.342382556	5.480990741	5.6568212	7.355058961	5.704981709	6.960086174	4.369847624	2.784497246	4.507091098	4.210376594	6.437026127	5.969315933	4.736163161	5.6648214	5.307625087	4.952181517	3.830418937	6.023718767	7.259351296	3.092729882	4.303599482	3.226819649	4.938985006	9.844011463
347862	GATD1	glutamine amidotransferase class 1 domain containing 1	0.722543106	0	0	0.645534837	0	0	0	0	0	0.476446282	0	0	0	0	0	0	0.288309675	0	0	0	0	0.464048622	0	0	0	0	0	0	0	0.723369866	0	0	0	0	0	0	0	0	0	0.377752967	0	0	0	0	0	0	0
2628	GATM	glycine amidinotransferase	1.061698895	4.55528771	0	0	0	0	1.57230291	1.42440304	0.086613597	0	12.63009721	15.01532269	0.701095183	0	0	2.137270066	0	0	0	0	0	0	0	1.65579606	1.387153487	2.362296197	0.886503963	1.151018781	1.41403239	0	1.699574384	0	0.997975456	0.032224799	0	0	31.35627262	0	0	1.13532767	0	0.626322272	0	13.60794688	0	0	0
2632	GBE1	1,4-alpha-glucan branching enzyme 1	4.047361556	0	0.377934144	4.585333758	0.770823782	2.648041532	3.300181634	0.920124496	3.152208396	6.141810897	1.521723473	4.237611613	1.540546239	0.345940493	0	2.872227605	5.772826133	4.613833959	5.648514287	2.324952139	6.710747319	4.729484887	1.490470137	2.775160141	7.064337948	1.062169693	0.955502969	2.765254649	5.94120939	0	4.743740901	0	3.510209568	1.484957164	0.229163223	0	0	0.507163815	0	0.817251593	4.849662273	2.620138275	0.410555708	0.247595279	1.299318451	0.912484388	2.506731797
2634	GBP2	guanylate binding protein 2	1.259169662	0.649218283	0	0	0	0	0	0	0	0	0	0	0	0	0	0	0	0.364963331	0	0	0	0	0	1.363830964	0	0	0	0	0	1.016012005	0	0	0	0	0	1.440896114	1.276235288	0.096357655	1.349222937	0	0	0	2.10015646	0	0	0	0
2638	GC	GC vitamin D binding protein	357.6046552	607.1037041	348.8433092	533.3462331	705.4266057	657.728889	508.4247561	360.3931989	306.6848136	514.1421451	242.3433165	444.651784	470.699361	359.0772258	608.2768021	1485.509021	167.9972299	719.6167342	471.3202731	457.1419823	489.399321	276.3531035	478.3623185	252.3276249	297.0789407	298.14054	364.0502055	299.4265522	323.1882204	502.9741426	490.8798153	204.6959771	232.8316034	408.2414909	335.7356653	564.5709571	297.5722556	1103.982021	495.8359611	299.2730031	549.588899	427.4884116	327.9887458	290.0442112	298.4185474	393.6767969	196.7887457
2729	GCLC	glutamate-cysteine ligase catalytic subunit	1.354415229	0	0.678786863	0.194021063	0	0	0.308663571	0	0.015116024	0.268659489	0	1.763886392	0.197355804	0	0	0	0.709119001	2.791317466	0	1.487208648	0	0	0.208999474	0	0	2.881157808	0.97894922	1.695704853	0.926020844	0.152116912	0.500874202	0	0	0	0	0.209298373	0.815890154	0	0	0.024752893	0.351724779	0	0	0.049045719	0.345950266	0	0.712282307
10985	GCN1	GCN1 activator of EIF2AK4	0.21426165	0	0.618381101	0.856359271	0	0.844203603	0.938323602	0.477713352	0.181638162	1.614906481	0.197337826	0	1.734417133	1.516125353	2.181841658	1.463565748	0.332788398	1.363482159	1.257165475	0	0.379557179	1.745551059	0.347996805	0.301252321	0	0	0.23426475	0.257933529	0	0.195951727	0	0.39940654	0	0	0.068132574	0.058054897	0.102186907	0.591322766	0	0	0	0.423724265	0.015513499	0	0	0.281675494	0.104207962
9615	GDA	guanine deaminase	1.291915891	0	2.781488085	0.323100527	1.320323369	0.39177545	0.272682925	0	1.221872489	1.431479533	0	0.815672928	0.593768138	0.476957475	9.202163421	0	0	0	0.284053309	0.389250973	0.144511333	0.9078192	0	0.267327575	0	0	0	0	0	0.241165558	0.138839261	0	0	0	0	0.335379847	0.082852407	0.229927484	0	0	0	0.216964868	1.790711411	0.60349517	0.257004154	0	1.199156537
2664	GDI1	GDP dissociation inhibitor 1	51.89485822	14.41728826	3.155001042	1.772213322	2.579134013	6.282831763	6.492733954	6.031804802	9.367560683	6.360950671	10.36175845	4.682310631	2.710856714	6.137379977	12.49050378	10.24336141	2.530066192	12.45465778	1.914665226	8.025657792	2.72857204	1.135619755	2.415609527	4.441375175	1.131116866	0.84005182	1.085754132	7.786241381	0.355605412	2.720347533	1.961653962	2.371567993	0.511663284	0.972729239	4.64509116	3.067401372	2.091527275	1.15117845	1.19645193	0.820631099	1.507215634	13.08303195	0.509761729	0.92312685	3.340214872	3.456614598	2.546233839
2665	GDI2	GDP dissociation inhibitor 2	2.955814274	14.32656682	16.47666065	4.179295266	7.10452166	5.61695917	17.3932115	4.992739182	9.392529341	26.61282383	12.39364044	4.164425692	1.076737249	11.07222185	10.54223718	5.991892002	6.585374847	23.98412046	11.93330902	6.950661852	7.761666604	13.66334828	5.560609639	4.074703172	25.781662	1.051609493	2.154348035	1.070082845	2.7740116	2.175227776	4.91466227	1.967403146	0.942788761	6.579005047	16.20729938	1.098380213	2.916579108	3.938362399	5.622601977	1.021411356	5.942724266	15.03183585	4.927598483	0.708688968	3.941448946	2.629722467	2.573044197
439	GET3	guided entry of tail-anchored proteins factor 3, ATPase	1.282416989	33.51293529	22.69574414	34.61191264	0.722807718	0	0	0.137406919	0.217574889	0	3.417544423	0	0	0	4.645467023	0	0	0	0	0	0.547639048	1.969550969	1.921418061	0	0.210582027	0	1.040548271	0.128198336	1.77788188	0	0	0	0.865263536	0.424293525	0	0	0.203968062	0	2.476877292	0.748333157	0	0	2.679132223	0	0	0	0
2670	GFAP	glial fibrillary acidic protein	1.900443671	1.827606846	1.303786627	1.331649557	3.462647492	1.428615885	1.401605326	2.962284129	1.373590719	3.670674796	0	1.644555559	0.799685195	1.566197455	0.287913387	3.108926363	3.467642377	0	3.132430304	2.173584931	0.892660141	7.897965679	80.14515471	2.069317723	2.473260193	2.961467855	1.77486451	1.090584318	1.888049749	2.305499908	0.485247914	1.810976695	0.601080588	1.849042151	0.873258018	0.976037023	1.01862933	0.403178585	0.952483152	0.319525688	2.780363012	0	0.650888758	0	0.10276734	0.469618392	0.140931825
85476	GFM1	G elongation factor mitochondrial 1	1.867490792	1.853424231	0	1.121732692	0	0	2.436515702	0	2.100424388	3.407834927	0	0	0	2.050362897	0.34844732	0	1.567707667	0	0	0	2.475323834	2.171432976	1.553885848	0.135378828	0	0	0	0	0	0.130448286	0	0	0	0	0	0	0	0	0	0	0	0	0	0	0	0	0
79017	GGCT	gamma-glutamylcyclotransferase	0.438109189	0	0	73.37964662	0	0.194699904	0.532539311	0	0	0.090893553	0.135548446	0	0	0.358732992	0	0	0	0	0	0.262021253	0	0	0	1.155080517	0	4.241034382	0.536314484	0	0.254075755	0	0	0	2.229219596	0.17026785	0	0	0	0	0	0.216511977	0	0.4152049	0	0	0.191070944	0	0.159154404
2677	GGCX	gamma-glutamyl carboxylase	6.678710541	0	0	0	0	0	0	0	0	0	0	0	0	0	0	0	0	0	0	0	0	0	0	0	0	0	0	0	0	0	0	0	2.326190655	0	0	0	0	0	0	0	0	0	0	0	0	0	0
8836	GGH	gamma-glutamyl hydrolase	0.975509748	1.286281855	2.67917788	1.658191399	17.82163371	1.016024135	1.543033163	1.105445103	1.770049224	4.2977171	1.670098572	1.489297288	0.14141641	1.563486216	4.736834226	3.673080661	1.444535624	4.479697969	0.252348399	1.510427388	1.49278787	0.809988014	5.652031005	12.70803332	2.391509956	2.947190535	3.184870755	7.312059096	1.712902983	0.700964449	1.859157	0.135646119	3.504608142	2.283056873	1.394546387	3.077221553	1.080070111	5.552343011	2.108577968	2.501746452	3.120893586	4.07411108	1.211743003	1.676630512	2.634942018	1.489173633	3.446611826
27069	GHITM	growth hormone inducible transmembrane protein	1.544688728	0.163941375	0	0	0	0	0	0	0	0	0	0	0	0	0	0	0	0.426579386	0	0	0	0	0	32.4553996	0	0.17912687	0.214652863	0	54.63312125	0.12852655	0	0	0	0	0	0	0	0	0	0	0.264151673	0	0	0	0	0	0
26058	GIGYF2	GRB10 interacting GYF protein 2	0.336118121	0.022158444	0.344011527	0	0.505391985	0	0	0.262936692	0.062497515	0.883741192	0	0	0	0	0	0	0	0	0	0	0	0	0	0	0	0	0	0	0	0	0	0	0	0	0	0	0	0	0	0	0	0	0	0	0	0	0
170575	GIMAP1	GTPase, IMAP family member 1	0.716851465	0	0	0	0	0	0	0	0.079241537	9.836698559	0	0	0	28.49467061	0	0	0	0	0	0	0	0	0	0	0	0	0	0	0	0	0	0	0	0	0	0	0	0	5.375373065	0	0	0	0	0	0	0	0
55340	GIMAP5	GTPase, IMAP family member 5	0.292109117	0	0	0	0	0	0	0	0	0	0	0	0	0	0	0	0	0	0	0	0	0	0	0	0	0	0	0	0	0	0	0	0	0	0	0	0	0	0	0	0	0	0	0	0	0.473973559	0
9837	GINS1	GINS complex subunit 1	0.98443461	0	0	0.906997565	0.907120725	0	0	0.758152482	0	2.215108232	0	0.745713788	0.641345838	0	0	0	0	1.066372841	1.787011994	1.366523586	0.503938934	0	0.562069121	0	0	0	0	0	0	0	0	0	0	0	0	0	0	0	0	0	0	0	0	0	0	0	0
2695	GIP	gastric inhibitory polypeptide	1.169944643	0	0	0	0	0	0	0	0	0	0	0	0	0	0	1.200180185	0	0	0	0	0	0	0	0	0	0	0	0	0	0	0	0	0	0	0	0	0	0	0	0	0	0	0	0	0	0	0
10755	GIPC1	GIPC PDZ domain containing family member 1	2.071386552	0	5.209800384	0	0.06520881	0	0	0.894359157	0	0	0	0	0	0	0.255095195	0	0	0	0.37119992	0	0	0	0	0	0	0	0	0	0	0	7.514811857	4.025827783	0	0	0	0.274853035	0.540172642	0	0	0	0	0	0	0	0	0	0
28964	GIT1	GIT ArfGAP 1	0.622387838	0.948866348	1.738622563	0	0.859701798	0.802499129	1.689164847	1.479936887	1.057887596	1.287463722	0.999980804	0	0	1.87811228	1.058570915	0	1.140309945	0	0	0.418560533	0	0	0	0.459496805	0.551778815	0	0.46094993	0.421698382	0.75954386	0.584909775	0.550473205	0.498378395	0	0.521786487	0.667270925	0	0.602144649	1.264104851	0.498186605	0.451053068	0.460143704	1.773927848	0.454148983	0.392029231	0.642964828	1.068732884	0
9815	GIT2	GIT ArfGAP 2	0.667218956	0	0.192306121	0	0	0	0	0	0.767527053	0	0	0.314605237	0	0	0	0	0	0	0	0	0	0	0	0	0	0	0	0	0.325529277	0	0	0	0	0	0	0	0	0	0	0	0	0	0	0.052395934	0	0.491939681	0
2710	GK	glycerol kinase	1.95820726	4.270067961	3.12443323	3.685196518	3.841029668	2.251332128	1.390700062	7.197620342	3.179345779	1.885207714	1.521659093	2.90687353	2.397056537	1.874923458	2.498347208	4.004328286	2.754348246	1.46926661	2.101373007	0.716675051	1.070948791	1.829151003	0.882132896	4.14393522	1.896657169	1.98081887	3.415342072	1.36406352	2.707704184	3.399459656	5.778940897	3.194452873	2.464115233	1.919526242	1.359628858	2.785712751	1.755930082	3.793928779	2.170070207	2.427910293	3.750398689	2.656211402	3.311323705	1.243970977	1.927596173	1.856305003	2.183218174
2713	GK3	glycerol kinase 3	2.019401236	4.403507585	3.222071769	3.800358909	3.961061845	2.321686257	1.434159439	7.422545977	3.278700335	1.944120455	1.56921094	2.997713328	2.471964554	1.933514816	2.576420559	4.129463545	2.840421629	1.515181192	2.167040914	0.739071146	1.10441594	1.886311972	0.909699549	4.273433196	1.955927706	2.04271946	3.522071512	1.406690505	2.79231994	3.50569277	5.9595328	3.294279525	2.541118834	1.979511437	1.40211726	2.872766274	1.810802897	3.912489054	2.237884901	2.50378249	3.867598648	2.739218009	3.414802571	1.28284507	1.987833553	1.914314535	2.251443742
2720	GLB1	galactosidase beta 1	1.22779082	1.210961264	0	0.565070292	0.442440075	1.184351415	0.717915222	0.665259699	1.278427426	0.878824276	0	1.437207175	0.081231781	1.431758001	1.452111794	0.597615545	0.840360862	0.763908662	0	0	0.814709089	0	0	2.794832687	0	1.70798803	0	1.847836631	1.180158714	1.955454763	1.27445375	1.078614507	2.142722017	1.721701744	0.51427677	1.221174407	0.216221074	1.381012882	3.0717872	1.076616663	2.275847534	2.748825587	2.623065887	1.000551564	3.342661998	1.374659292	0
2734	GLG1	golgi glycoprotein 1	1.771807208	0	0	0.018058008	2.518741112	1.500283957	0.164173113	1.72324	0.041696365	2.233887085	2.779037147	2.903450898	2.123568205	0	0	0.149924823	2.079278696	3.715599109	0.032592003	0	3.575007151	2.738476759	0	1.189155742	0.741997852	1.093222663	0.923456183	0	0	1.504348157	1.137491131	1.00616293	0.793981869	0.157658967	1.104436174	1.12408555	0	0.992708752	0.176116281	0.030783244	0	1.214398442	0	1.153259157	1.060749044	1.083744264	0.596068284
51031	GLOD4	glyoxalase domain containing 4	0.249610136	0	0	0	0.14732717	0	0	0	0	1.888657675	0	0.753061503	0.663022605	0.424936816	0.207241851	0.087744033	0	0	0	2.526625149	1.178270967	1.41057083	0.59089498	0	0.277336577	0	0	0.124054772	0	0	0	0.774672348	0	0	3.760566704	0.083292819	0.24337589	0.452973037	0.244135773	0.33057322	0.073000125	0	0.037126117	0.327955665	0	0.062971366	0
2746	GLUD1	glutamate dehydrogenase 1	2.46263806	3.226110505	0	1.910869303	0	0	6.512156975	7.04294816	5.567975331	1.640433322	0.143703761	0.383803945	1.447221048	10.3505434	0.194862565	0	0.168368176	7.523605434	0	7.374523661	0.772478493	0.779911802	5.07553683	0.99044735	0	0.839689465	4.703957507	0	0.121505641	0.425530322	0	0.076258251	0.481595485	0.498335229	0.463704275	0.698705811	0.455949436	0	3.213788039	0.044044442	3.333331734	0	0.176635217	0.037601559	0	0.660221858	0
2747	GLUD2	glutamate dehydrogenase 2	1.880477497	1.529742249	0	1.938167436	0	0	1.508994603	0	0	1.587468102	0.145756672	0	0	1.829835105	0.023788909	0	0.170773435	1.507985833	0	0.7981691	0.7835139	0.686569628	5.148044499	0	0	0.118078799	0	0	0.012100843	0.070652453	0	0	0.028360625	0	0	0.370201368	0	0	0.032930455	0.044673648	0.201671801	0	0.179158578	0.038138724	0	0.041457573	0
2760	GM2A	ganglioside GM2 activator	1.767996894	0.319098579	7.334195102	2.191106398	0	5.365443544	9.697087196	2.240224079	11.18237409	0	0.236255658	0.392419603	0	0	1.880300805	0	0.63353148	0.504236448	0.214634253	0.364465704	0.24414463	1.305244899	0.41715928	0	0	7.116516494	0	0	0	0	0.561109913	0.183937547	0	0.175902139	0.638036935	0	0	0	0.131918818	0	14.24041716	19.16092384	0.179646003	8.168921959	3.625866195	0.185729225	4.251767237
8833	GMPS	guanine monophosphate synthase	0.048151013	0.674071499	0.541660148	0.520569573	0.413506729	0.595570013	0.470410923	0	0.3638355	0.305722854	0.392758069	0.494755411	0	0	0.823249441	0.94623936	0	0.70766595	0	0	0	0	0	1.243832157	1.001430935	0	0	0	0.525529683	0	1.370100533	1.717467913	0	1.273344004	0	0.098725477	0.967713257	0	1.026263102	1.133650938	0	21.07885026	0.924333309	1.489228977	14.09227229	0.653229563	0.151686061
2771	GNAI2	G protein subunit alpha i2	0.635142213	0	0	0.122789155	0	0.017125774	0	0.279406258	0	0.287291777	0.185545847	2.572856015	0.192830423	0.542401938	0	0.35117991	0.230899709	0	0	0.129636118	0.586904974	0	0.43798088	0.475117437	0.166008373	0.106279238	0.222352325	0	0	0.248568865	0.692906186	0	4.94415483	3.744140936	0.377471305	0.436646239	0.061941116	0	0	0.202246069	0	0	0.047333007	0	0	0.649861495	0.823666592
55970	GNG12	G protein subunit gamma 12	5.947999688	13.18271387	5.015043042	5.512896755	0	6.917346338	10.67761251	5.730066838	4.121291188	1.741010513	0	6.009663049	0	3.576852319	3.599521785	0	0	1.224914587	0	0	0	8.945352667	0	0	0	0	0	0	0	0	0	0	0	0	0	0	0	0	0	0	0	0	0	0	0	0	0
2794	GNL1	G protein nucleolar 1 (putative)	3.385902639	0	0	0	0	0	0	0.060299419	0	0	0	0	0	0	0	2.153614234	0	0	0	0	0	0	0	0	0	0	0	1.692859053	0	0	0	0	0	2.017556672	0	4.221527286	0	2.093778602	0	6.761647498	0	0	0	0.186576796	0	0	0
8443	GNPAT	glyceronephosphate O-acyltransferase	0.390428242	0.215404901	0.592518651	0	0	0.208886403	0	0	0.274848788	0	0	0	0	0.29046933	0	0	0	0	0	0	0.351852659	0	0	0	0	0.348526814	0	0.250221441	0.301771504	0.396965654	0.213870902	0	0	0	0	0.21078216	0	0	0	0	0	0	0.52182361	0	0	0	0.12104832
10007	GNPDA1	glucosamine-6-phosphate deaminase 1	0.810187638	0	0	0	1.793773141	4.152791365	2.167595151	0.174251709	0	0	0.097020989	5.266269893	0	6.681891494	0	0	6.889642487	0	0.201477582	0.17505732	0	0.130617674	0	0.14288352	0	0	0	0	0.128045848	0	0	0.280324826	0	0	1.345982405	1.196167465	0.150203743	0	0	0	0	0	0	1.981872915	0.455403027	0.324242754	0
132789	GNPDA2	glucosamine-6-phosphate deaminase 2	0.307584507	0	0	0	0	0	0	0	0	0	1.025521003	5.266269893	0	6.681891494	0	0	6.889642487	0	1.465057986	0	0	0	0	0.14288352	0	0	0	0	0.128045848	0	0	0	0	0	0	0	0	0	0	0	0	0	0	0.943573106	0.455403027	0.176947207	0
2799	GNS	glucosamine (N-acetyl)-6-sulfatase	1.417044371	0	2.496133315	0	2.452447674	0	0	0	2.345374675	2.344526239	0	2.948944859	2.868745991	3.049392264	0	0.547622265	0	2.304422612	1.556371385	3.184560292	0	1.795086884	0	3.737823127	0	0	0	3.164769311	2.558413073	0.121016115	0	0.083880679	0	0.163885765	3.685835066	0	0.476144731	0.377834682	1.745606794	0	0	0	0	0.251270572	2.301101071	0	0.301449298
2804	GOLGB1	golgin B1	1.457971555	0	0.453543459	0	0	0.208182604	0	0	0.535731306	0.295065719	0.516460134	0	0	0.310266411	0	0	0	0.264405489	0	0.284820516	0	0.938780621	1.036282244	0	0	0	0.134386392	0	0	0	0	0	0	0	0	0	0	0	0	0.015814038	0	0	0.063263844	0	0	0	0
84520	GON7	GON7 subunit of KEOPS complex	11.43658813	7.68356231	3.506601918	11.33418605	10.16766929	5.934436185	8.55704108	5.657439263	0	5.939623543	3.031799995	5.190437048	9.075246941	6.186345051	0.708527423	0	7.088569941	7.28665823	1.86604925	4.664475012	9.2374446	0	5.076296358	3.542166851	0	0.114411132	0	3.455315912	0	0.247494299	0	0	1.522887834	6.28334726	0	0	1.345113473	0	1.063662129	0	0	0	0	0	0	2.201517713	0
9527	GOSR1	golgi SNAP receptor complex member 1	1.059657004	0	0	0	0	0	0	0	0.602660277	0	0	0	0	0	0	0	0	0	0	0	0	0	0.284289023	0	0	0	0	0	0	0	0	0	0	0	0	0	0	0	0	0	0	0	0	0	0	0	0
2805	GOT1	glutamic-oxaloacetic transaminase 1	0.972703361	0.137907888	2.488412198	0.187474596	0.682713069	1.047564734	1.719782031	1.581795188	0	0	0	0.097814762	0.751131671	0	0.131214761	1.065756857	0.991723295	3.383334687	0	0	0	5.600722301	2.097501111	1.3473204	0.150343505	1.489895866	0	1.07733278	2.128902502	1.253860126	0.537572338	0.081275461	1.761007823	2.446980012	1.499974433	0	1.204701614	0.400346491	2.035278081	0.164038917	1.367215473	1.681015853	4.442802799	0.19014534	1.066492328	0.960349498	2.210950403
2806	GOT2	glutamic-oxaloacetic transaminase 2	0.625424094	0.155366166	0	0	0	0	0	0	0	0	0	0	0.080841028	0	0	0	0.28225506	0.315942106	0	0	0	0	0	0	0.557923057	0	0.660859772	0	0	0.32360796	0	0.578817168	0.840323764	0	0.145936143	0.077259919	0	0	0.243137323	0	0.050526557	0.057801502	0.042895573	0	0.78987488	0	0.188186684
2239	GPC4	glypican 4	0.072718949	0	0	0	0	0	0	0	0	0	0	0	0	0	0.09311455	0	0	0	0	0	0	0	0	0	0	0	0	0	0	0	0	0	0	0	0	0	0	0	0.169160457	0	0	0	0	0	0	0	0
10082	GPC6	glypican 6	0.215546317	0	0	0	0	0	0	0	0	0	0	0	0	0	0.087637223	0	0	0	0	0	0	0	0	0	0	0	0	0	0	0	0	0	0	0	0	0	0	0	0.159209842	0	0	0	0	0	0	0	0
10243	GPHN	gephyrin	0.093125428	0	0	0	0	0	0	0	0	0	0	0.159019307	0	0	0	0.285335908	0.572107102	0	0	0	0	0	0	0	0	0	0	0	0	0	0	0	0	0	0	0	0	0	0	0	0	0	0	0	0	0	0
2821	GPI	glucose-6-phosphate isomerase	4.456614653	1.231025007	7.326822429	4.005006923	0	0.528654264	21.18506361	5.181290258	7.729918113	12.75891183	3.759847669	3.417817902	8.217187469	7.998795673	11.87705522	7.833012865	3.458002804	6.520818898	9.033166568	4.493890202	6.126822142	12.17108953	4.191575459	0.41266104	19.25517597	2.83264781	8.735152094	0	19.62431905	0.042675836	0	1.311530755	0.046787276	8.697438822	8.606676007	0.742205646	0	1.071404289	0	3.473707763	6.492425275	1.462346278	2.102460104	17.40162041	16.15544049	13.8126254	0.443921859
2822	GPLD1	glycosylphosphatidylinositol specific phospholipase D1	11.29917473	8.976018818	15.34254933	7.144583542	14.74522844	9.455868998	10.63539594	7.031197356	3.982382999	6.336719776	13.56227817	5.646412158	14.01183663	7.871288837	24.50856398	14.91887476	3.372839575	12.93248485	5.192024979	6.991320486	7.250165368	8.268816671	22.96006956	16.09738757	10.02921276	18.47219751	15.62615756	3.313054081	8.465410167	14.1527713	7.878681336	9.473549858	6.751381247	17.96934388	6.34675522	8.362447736	8.34718423	8.003209184	8.284585838	4.827418035	9.47011134	8.507008705	12.43560014	6.88008741	7.389677372	10.4895056	12.52227085
11321	GPN1	GPN-loop GTPase 1	5.259417586	0	0	0	0	0	0	0	0	0	0	0	0	0	0	0	0	0	0	3.713937622	0	0	0	0	0	0	0	0	0	0	0	0	0	0	0	0	1.645068951	0	0	0	0	0	0	10.93284576	5.533386466	0	0
10457	GPNMB	glycoprotein nmb	0.395592479	10.15444109	2.583120399	0	3.261128289	5.028266373	9.246343393	0	0	0	3.557664679	0	6.125007623	11.97556247	0	1.558324663	2.431428091	0	6.440616577	0	10.08037434	7.930172665	12.0082962	0	1.175107949	0	0.681672264	0	1.587132427	0.771774281	0.088197728	8.950272008	0.843615401	0.655254254	15.85880012	0	0	0	0.458080625	7.986865193	0	0	0	0	1.201124145	0	0
2878	GPX3	glutathione peroxidase 3	76.3858415	34.84161116	70.27951711	70.99995561	28.61869563	26.75481844	26.93595825	39.38157789	20.30931788	37.66131886	23.63529804	32.03160379	35.05480846	41.23425202	37.46373846	39.77259793	32.65326138	56.10113509	47.402892	68.76962516	64.3224178	84.13596153	98.79832958	35.43469439	36.62529462	39.42095579	58.90840082	39.64460061	39.69340082	40.7998611	47.56302216	66.97197675	36.15217687	46.20329243	45.81608866	38.50206822	32.8148112	45.47013107	40.05316545	47.97429823	30.91705279	47.75075287	54.09749855	29.37673258	30.01950734	38.24034671	24.81974643
2891	GRIA2	glutamate ionotropic receptor AMPA type subunit 2	0.209714313	0	0	0	0	0	0	0	0	0	0	0	0	0	0	0	0	0	0	0	0	0	0	0	0	0	0	0	0	0	0	0	0	0	0	0	0	0	0	0	0	0	0	0	0	0	0
156	GRK2	G protein-coupled receptor kinase 2	4.993008153	3.59173617	0.191549503	0	0	4.740739112	0.109782743	0	0	0	2.401194161	0	3.560885426	0	0	0	0	0	0	0	0	0	0	0	0	4.328985088	0	4.717206558	0.046950502	2.518778556	0	8.739133142	0	5.500584103	4.343909474	4.199820708	17.92592471	0	6.927689407	5.822442983	7.096206259	6.579278547	4.923534521	3.977097578	0	5.810707967	0.067695623
157	GRK3	G protein-coupled receptor kinase 3	3.044442757	3.392546343	0	0	0	4.740739112	0	0	0	0	2.401194161	0	3.560885426	0	0	0	0	0	0	0	0	0	0	0	0	3.796618764	0	3.837904063	0	2.518778556	0	8.739133142	0	5.500584103	4.343909474	4.056377019	3.484567062	0	5.385264575	5.822442983	7.096206259	6.579278547	4.923534521	3.977097578	0	5.810707967	0.067695623
2926	GRSF1	G-rich RNA sequence binding factor 1	1.039560249	2.133229067	0.934627815	0	0	0	1.643401987	1.22710892	0.23205305	1.357126419	0	0	1.851317699	1.683302474	0.649341979	2.326329403	0	2.688235872	0.989545374	0	0	2.804672362	0	0	0	0	0	0	0	0	0	0	0	0	0	0	0	0	0	0	2.897806467	0	0	0	1.785818643	1.153606271	1.34570941
2932	GSK3B	glycogen synthase kinase 3 beta	7.218290278	0	0	0	0	88.68654217	0	0	0	0	0	9.713434357	0	41.28761563	0	0.052587208	0	0	0	9.502663211	0	167.5047775	120.1291722	0	0	6.205705472	0	12.04412673	0	0	0	0	0	7.642104175	0	0	0	0	0	0.101031275	0	0	12.19563224	0	0	0	0
2934	GSN	gelsolin	104.5077555	72.2216775	95.92400477	78.7299634	103.4890931	102.1088859	80.02161414	112.614135	80.81675365	139.4659679	93.86963811	100.9250085	88.76705578	112.155322	147.2741235	52.19950563	56.07572094	102.0759115	85.66888161	85.95913173	101.6793189	115.360778	95.04946679	93.21755364	139.5616644	101.4798183	98.19265898	114.984334	114.8926385	130.5655148	113.9306407	105.004559	98.23864058	113.1669264	87.60145787	94.76324774	132.5436689	116.4959007	123.737173	112.0064095	99.48083608	111.6410796	124.6760251	79.75771503	72.6733718	105.8223344	78.44777722
2936	GSR	glutathione-disulfide reductase	1.979751034	6.581438169	3.284066893	0.589525293	6.160687365	10.48840031	10.47534883	10.13402806	3.762190072	6.894625414	3.133443745	0.828928192	0	14.30568366	1.40637538	0.939520323	2.918633825	0	1.579723431	1.861866273	0	0.359222253	0.275445781	2.657311567	3.247663168	2.664429422	5.476178397	4.035304581	2.356558518	0.413933106	3.286383689	3.466695031	0	5.93197682	10.29522858	1.595228909	3.886765272	5.374068785	1.17082922	0.922766891	4.376111306	1.238789551	5.660978518	1.356218682	0.98402286	0	3.226436156
2937	GSS	glutathione synthetase	0.09446018	0	0.744776464	0	1.844086061	0	0	0	0.040733362	0	0.336119765	0	0	0	0	6.852235023	0	0	0.043341871	0.482678518	0	0	0	0	0	0.130187011	0	0	1.456058809	0	0	0.277364967	0	0.118279392	0	0.201640889	0	1.161034407	0	0.493628995	0	0.406484015	4.319817168	0.373297514	0	0	0.181507668
2944	GSTM1	glutathione S-transferase mu 1	2.815602767	2.141245227	2.952558839	1.642340274	1.354070689	6.251082026	1.369096298	2.46859896	0.743957262	0	0	0	0	0	0.285551632	0	0	1.411175213	0.321156332	0	0	0.122851462	0	0	0	0	0	0	0	0	0	2.86738716	3.467496667	0	0	0	0	0	0	0	0	3.292081597	1.289637002	2.106618188	4.670278032	0	0
2946	GSTM2	glutathione S-transferase mu 2	2.667413148	2.02854811	2.797161005	1.555901312	1.282803811	5.922077708	1.297038598	2.338672699	0.704801617	0	0	0	0	2.28822927	0.270522599	0	0	1.336902833	0.304253367	0	0	0.116385596	0	0.745950637	0	0	0	0	0	0	0	2.716472047	3.284996842	0	0.510469993	0.6248375	0	0	0	0	0	3.118814145	0	1.995743546	4.424473925	0	0
2948	GSTM4	glutathione S-transferase mu 4	2.815602767	2.141245227	0	1.642340274	1.354070689	0	1.369096298	2.46859896	0.743957262	0	0	0	0	0	0.285551632	0	0	1.411175213	0.321156332	0	0	0.122851462	0	0	0	0	0	0.072635465	0	0	0	2.86738716	0	0	0	0	0	0	0	0	0	0	1.289637002	2.106618188	0	0	0
9446	GSTO1	glutathione S-transferase omega 1	36.79700699	35.62112061	0.188371432	0.136608424	0.389138683	264.8151662	4.585045548	0.375598497	0	34.66291213	30.82714287	25.77449652	0	0.158835436	34.81514049	0	26.12697572	23.36287566	26.37174114	0	26.20607938	21.07107895	19.8830503	0	0.248938253	0	0	3.752638132	0.579064921	0.165080562	45.45077912	41.90233478	0.597971157	0	0	0.571262564	0.391534497	46.74586008	0	2.236112342	39.38181074	36.61760729	2.302864441	30.03290519	1.984064679	2.271808603	0.440798144
2950	GSTP1	glutathione S-transferase pi 1	2.901976846	1.500779674	1.174115366	15.19384196	23.91287131	1.756392534	7.089593419	14.55521618	0.592018486	7.155678067	4.325040749	12.73091087	11.63045591	8.495373162	1.569553195	11.22740072	14.63690026	9.926597923	7.406339841	1.9080863	13.90754128	15.64617301	2.35917513	6.650469628	3.38394279	5.146415528	4.124166033	12.3291898	1.531862238	6.469288352	12.2925606	23.67075733	6.8169458	7.497402788	0.522363132	7.035745831	5.715856595	8.687183203	9.103745938	1.473386103	1.09900599	0.741700764	7.426899199	6.578276021	0.783909995	0	0
2959	GTF2B	general transcription factor IIB	0.252948169	571.229143	0	0	0.38887695	0.805928375	0	0	637.2057257	0	0	0	0	608.3775913	0	0	0	0	0	0	0	0	0	0	0.9311484	0.72242893	0	0	0	0	0	0	0	0	0	0	0	0	0.282897922	0	0.318723145	0	0.142078953	0	0.67111159	0	0
2963	GTF2F2	general transcription factor IIF subunit 2	22.95361957	0	0	0	0	0	0	0	0	0	0	0	0	0	0	1.501166445	0	0	0	0	0	33.34315084	7.865754174	0	0	0	0	0	0	0	0	0	0	0	0	0.20460243	0	0	0	0	0	0	0	0	0	0	0
2969	GTF2I	general transcription factor IIi	0.17094303	0	0	0.290253551	17.97976405	16.33255694	37.8473499	6.625123466	0	0	18.17016627	24.01168624	0	15.74389697	24.34631996	17.38134079	0	13.98233928	17.16123352	0	0	0.094703928	0.190719567	0	13.69305205	0.077529528	6.950117113	0.07022637	0	0	0	0	18.23232721	0	15.22674669	0	8.891622517	0	1.040840225	0	12.08841525	0	0.235979397	0	0.428213911	7.411957866	0.005541362
2990	GUSB	glucuronidase beta	0.063256013	0	0	0	0	0	0	0	0	1.354018172	0.140187419	0	0	0	0	0	0.319979583	0	0	0	0	0	0.701839662	0.410047725	0.153605545	0	0	0.020188049	0	0	10.17286692	5.654114962	0	3.660925175	6.808298536	0	0	2.091732927	3.845718198	0	0	3.688823031	0	0	0.086499726	4.294224302	0.283417399
2993	GYPA	glycophorin A (MNS blood group)	0.317018324	0	0	0	0	0	0	0	0	0	0	0	0	0	0	0	0	0	0	0	0	0	0	0	0	0	0	0	0	0	0	0	0	0	0	0.330362005	0	0	0	0	0	0	0	0	0	0	0
3004	GZMM	granzyme M	0.252003995	0.108263517	0.118351561	0.273377596	0.14838128	0	0.020285003	0.077494081	0.117546771	0.196273807	0	0.092449922	0	0.064364237	0	0.090065735	0	0.062730961	0	0	0	0	0	0.136021797	0.092458422	0.176556523	0.101150542	0.091072287	0.185147136	0.110348251	0.134513565	0.107101235	0.132419251	0.196838862	0.215441613	0.087028308	0.095971578	0.128552878	0.07342938	0.116333225	0.10923034	0.091671615	0.087168834	0.062247511	0.071105682	0.07091034	0.127888696
3008	H1-4	H1.4 linker histone, cluster member	5.182427725	0	0	0	0	5.865849904	5.313826688	3.976906355	2.838779411	5.646882912	4.47376512	0	3.616425084	1.99121775	0	0	2.79840415	1.338233968	3.693941974	0	0	1.310840878	0	8.338933641	10.5984708	0.161133146	0	7.120882234	0	8.790676496	8.187532341	10.0920643	12.30128516	3.35518348	8.389817851	9.340429455	7.292199551	4.949135521	10.47941375	9.103668061	8.869034319	7.700247683	0	8.268730088	9.536555535	9.85087815	10.46954205
3009	H1-5	H1.5 linker histone, cluster member	0.139002456	0	0	0	0	0	0.272771417	0	0.182100277	0.156802766	0	0.237080928	0	0	0	0.991214478	0	0	1.344391383	0.31342572	0.064149715	0.043272602	0	0	0.227597696	0	0	0	0	0.075291217	0	0	0	0	0	0	0	0.240218336	0	0	0	0	0	0	0	0	0.150170945
8969	H2AC11	H2A clustered histone 11	0.019271961	0	2.30548757	3.007735285	0	0	0.068279085	0	0	0.050902867	0.072807304	0	0	1.906555215	0	0.934310079	0	0	0.096672964	0	0	2.835765279	0	0.764211866	0	0.238404451	0	0.061371545	0	0.089075201	0	0	0	0	0.051037784	0	3.679870073	0	0	0	0	0.240046399	0	0	0	0	0
85235	H2AC12	H2A clustered histone 12	0.019271961	0	2.30548757	3.007735285	0	0	0.068279085	0	0	0.050902867	0.072807304	0	0	1.906555215	0	0.934310079	0	0	0.096672964	0	0	2.835765279	0	0.764211866	0	0.238404451	0	0.061371545	0	0.089075201	0	0	0	0	0.051037784	0	3.679870073	0	0	0	0	0.240046399	0	0	0	0	0
8331	H2AC14	H2A clustered histone 14	0.019271961	0	2.30548757	3.007735285	0	0	0.068279085	0	0	0.050902867	0.072807304	0	0	1.906555215	0	0.934310079	0	0	0.096672964	0	0	2.835765279	0	0.764211866	0	0.238404451	0	0.061371545	0	0.089075201	0	0	0	0	0.051037784	0	3.679870073	0	0	0	0	0.240046399	0	0	0	0	0
317772	H2AC21	H2A clustered histone 21	0.019271961	0	0	0	0	0	0	0	0	0	0.072807304	0	0	0	0	0.934310079	0	0	0.096672964	0	0	0	0	0.090774491	0	14.07030607	0	0.061371545	0	0.089075201	0	0	0	0	0.051037784	0	0	0	0	0	0	0.240046399	0	0	0	0	0
8335	H2AC4	H2A clustered histone 4	0.019271961	0	2.30548757	3.007735285	0	0	0.068279085	0	0	0.050902867	0.072807304	0	0	1.906555215	0	0.934310079	0	0	0.096672964	0	0	2.835765279	0	0.764211866	0	0.238404451	0	0.061371545	0	0.089075201	0	0	0	0	0.051037784	0	3.679870073	0	0	0	0	0.240046399	0	0	0	0	0
8334	H2AC6	H2A clustered histone 6	0.019271961	0	2.30548757	3.007735285	0	0	0.068279085	0	0	0.050902867	0.072807304	0	0	1.906555215	0	0.934310079	0	0	0.096672964	0	0	2.835765279	0	0.764211866	0	0.238404451	0	0.061371545	0	0.089075201	0	0	0	0	0.051037784	0	3.679870073	0	0	0	0	0.240046399	0	0	0	0	0
3013	H2AC7	H2A clustered histone 7	0.019271961	0	2.30548757	3.007735285	0	0	0.068279085	0	0	0.050902867	0.072807304	0	0	1.906555215	0	0.934310079	0	0	0.096672964	0	0	2.835765279	0	0.764211866	0	0.238404451	0	0.061371545	0	0.089075201	0	0	0	0	0.051037784	0	3.679870073	0	0	0	0	0.240046399	0	0	0	0	0
55766	H2AJ	H2A.J histone	0.022483955	0	2.689735498	3.509024499	0	0	0.079658932	0	0	0.059386678	0.084941854	0	0	2.224314417	0	1.090028425	0	0	0.112785125	0	0	3.308392826	0	0.891580511	0	0.278138526	0	0.071600135	0	0.103921068	0	0	0	0	0.059544081	0	4.293181751	0	0	0	0	0.280054132	0	0	0	0	0
92815	H2AC25	H2A clustered histone 25	0.019271961	0	2.30548757	3.007735285	0	0	0.068279085	0	0	0.050902867	0.072807304	0	0	1.906555215	0	0.934310079	0	0	0.096672964	0	0	2.835765279	0	0.764211866	0	0.238404451	0	0.061371545	0	0.089075201	0	0	0	0	0.051037784	0	3.679870073	0	0	0	0	0.240046399	0	0	0	0	0
3014	H2AX	H2A.X variant histone	0.014989303	0	0	1.686165089	0	0	0.053105955	0	0	0.039591119	0.056627903	0	0	0	0	0.726685617	0	0	0.075190083	0	0	0	0	0.594387007	0	0.185425684	0	0.047733424	0	0.069280712	0	0	0	0	0.039696054	0	0	0	0	0	0	0.186702755	0	0	0	0	0
8970	H2BC11	H2B clustered histone 11	0.140856655	0.145120375	0.010893027	0.345105891	0.122338213	0.172537275	0.034795429	0.153855925	0.103899408	0.081122074	0.404323306	0.265649034	0.123609961	0.115900814	0.122442108	0.285550984	0.098871101	0.059579888	0.116648675	0.13786607	0.107425355	0.100295405	0.295521342	0.109203674	0.08587264	0.089314763	0.128365265	0.076606391	0.318753095	0.10473495	0.125812075	0.079665697	0.189482009	0.088208016	0.092058854	0.074666946	0.138332947	0.084983532	0.053370478	0.40041818	0.547918971	0.220672432	0.086576038	0.257181099	0.200793803	0.207931658	0.147806277
85236	H2BC12	H2B clustered histone 12	0.140856655	0.207050559	0.010893027	0.333169073	1.009534173	0.172537275	0.570315208	0.324969963	0.103899408	0.081122074	0.404323306	0.265649034	0.123609961	0.955005897	0.122442108	0.285550984	0.098871101	0.473846588	0.116648675	0.13786607	1.009749653	0.100295405	0.830608096	0.109203674	0.08587264	0.089314763	0.128365265	0.076606391	0.318753095	0.163269963	0.125812075	0.079665697	0.189482009	0.088208016	0.092058854	0.074666946	0.138332947	0.084983532	0.053370478	0.515557921	0.547918971	0.220672432	0.086576038	0.689934913	0.200793803	0.207931658	0.147806277
8340	H2BC13	H2B clustered histone 13	0.140856655	0.207050559	0.010893027	0.333169073	1.009534173	0.172537275	0.570315208	0.324969963	0.103899408	0.081122074	0.404323306	0.265649034	0.123609961	0.955005897	0.122442108	0.285550984	0.098871101	0.473846588	0.116648675	0.13786607	1.009749653	0.100295405	0.830608096	0.109203674	0.08587264	0.089314763	0.128365265	0.076606391	0.318753095	0.163269963	0.125812075	0.079665697	0.189482009	0.088208016	0.092058854	0.074666946	0.138332947	0.084983532	0.053370478	0.515557921	0.547918971	0.220672432	0.086576038	0.689934913	0.200793803	0.207931658	0.147806277
8342	H2BC14	H2B clustered histone 14	0.140856655	0.207050559	0.010893027	0.333169073	1.009534173	0.172537275	0.570315208	0.324969963	0.103899408	0.081122074	0.404323306	0.265649034	0.123609961	0.955005897	0.122442108	0.285550984	0.098871101	0.473846588	0.116648675	0.13786607	1.009749653	0.100295405	0.830608096	0.109203674	0.08587264	0.089314763	0.128365265	0.076606391	0.318753095	0.163269963	0.125812075	0.079665697	0.189482009	0.088208016	0.092058854	0.074666946	0.138332947	0.084983532	0.053370478	0.515557921	0.547918971	0.220672432	0.086576038	0.689934913	0.200793803	0.207931658	0.147806277
8341	H2BC15	H2B clustered histone 15	0.140856655	0.207050559	0.010893027	0.333169073	1.009534173	0.172537275	0.570315208	0.324969963	0.103899408	0.081122074	0.404323306	0.265649034	0.123609961	0.955005897	0.122442108	0.285550984	0.098871101	0.473846588	0.116648675	0.13786607	1.009749653	0.100295405	0.830608096	0.109203674	0.08587264	0.089314763	0.128365265	0.076606391	0.318753095	0.163269963	0.125812075	0.079665697	0.189482009	0.088208016	0.092058854	0.074666946	0.138332947	0.084983532	0.053370478	0.515557921	0.547918971	0.220672432	0.086576038	0.689934913	0.200793803	0.207931658	0.147806277
8348	H2BC17	H2B clustered histone 17	0.140856655	0.145120375	0.010893027	0.345105891	0.122338213	0.172537275	0.034795429	0.153855925	0.103899408	0.081122074	0.404323306	0.265649034	0.123609961	0.115900814	0.122442108	0.285550984	0.098871101	0.059579888	0.116648675	0.13786607	0.107425355	0.100295405	0.295521342	0.109203674	0.08587264	0.089314763	0.128365265	0.076606391	0.318753095	0.10473495	0.125812075	0.079665697	0.189482009	0.088208016	0.092058854	0.074666946	0.138332947	0.084983532	0.053370478	0.40041818	0.547918971	0.220672432	0.086576038	0.257181099	0.200793803	0.207931658	0.147806277
440689	H2BC18	H2B clustered histone 18	0.140856655	0.207050559	0.010893027	0.333169073	1.009534173	0.172537275	0.570315208	0.324969963	0.103899408	0.081122074	0.404323306	0.265649034	0.123609961	0.955005897	0.122442108	0.285550984	0.098871101	0.473846588	0.116648675	0.13786607	1.009749653	0.100295405	0.830608096	0.109203674	0.08587264	0.089314763	0.128365265	0.076606391	0.318753095	0.163269963	0.125812075	0.079665697	0.189482009	0.088208016	0.092058854	0.074666946	0.138332947	0.084983532	0.053370478	0.515557921	0.547918971	0.220672432	0.086576038	0.689934913	0.200793803	0.207931658	0.147806277
8349	H2BC21	H2B clustered histone 21	0.140856655	0.145120375	0.010893027	0.345105891	0.122338213	0.172537275	0.034795429	0.153855925	0.103899408	0.081122074	0.404323306	0.265649034	0.123609961	0.115900814	0.122442108	0.285550984	0.098871101	0.059579888	0.116648675	0.13786607	0.107425355	0.100295405	0.295521342	0.109203674	0.08587264	0.089314763	0.128365265	0.076606391	0.318753095	0.10473495	0.125812075	0.079665697	0.189482009	0.088208016	0.092058854	0.074666946	0.138332947	0.084983532	0.053370478	0.40041818	0.547918971	0.220672432	0.086576038	0.257181099	0.200793803	0.207931658	0.147806277
3018	H2BC3	H2B clustered histone 3	0.140856655	0.145120375	0.010893027	0.345105891	0.122338213	0.172537275	0.034795429	0.153855925	0.103899408	0.081122074	0.404323306	0.265649034	0.123609961	0.115900814	0.122442108	0.285550984	0.098871101	0.059579888	0.116648675	0.13786607	0.107425355	0.100295405	0.295521342	0.109203674	0.08587264	0.089314763	0.128365265	0.076606391	0.318753095	0.10473495	0.125812075	0.079665697	0.189482009	0.088208016	0.092058854	0.074666946	0.138332947	0.084983532	0.053370478	0.40041818	0.547918971	0.220672432	0.086576038	0.257181099	0.200793803	0.207931658	0.147806277
8347	H2BC4	H2B clustered histone 4	0.140856655	0.207050559	0.010893027	0.333169073	1.009534173	0.172537275	0.570315208	0.324969963	0.103899408	0.081122074	0.404323306	0.265649034	0.123609961	0.955005897	0.122442108	0.285550984	0.098871101	0.473846588	0.116648675	0.13786607	1.009749653	0.100295405	0.830608096	0.109203674	0.08587264	0.089314763	0.128365265	0.076606391	0.318753095	0.163269963	0.125812075	0.079665697	0.189482009	0.088208016	0.092058854	0.074666946	0.138332947	0.084983532	0.053370478	0.515557921	0.547918971	0.220672432	0.086576038	0.689934913	0.200793803	0.207931658	0.147806277
3017	H2BC5	H2B clustered histone 5	0.140856655	0.207050559	0.010893027	0.333169073	1.009534173	0.172537275	0.570315208	0.324969963	0.103899408	0.081122074	0.404323306	0.265649034	0.123609961	0.955005897	0.122442108	0.285550984	0.098871101	0.473846588	0.116648675	0.13786607	1.009749653	0.100295405	0.830608096	0.109203674	0.08587264	0.089314763	0.128365265	0.076606391	0.318753095	0.163269963	0.125812075	0.079665697	0.189482009	0.088208016	0.092058854	0.074666946	0.138332947	0.084983532	0.053370478	0.515557921	0.547918971	0.220672432	0.086576038	0.689934913	0.200793803	0.207931658	0.147806277
8345	H2BC9	H2B clustered histone 9	0.140856655	0.207050559	0.010893027	0.333169073	1.009534173	0.172537275	0.570315208	0.324969963	0.103899408	0.081122074	0.404323306	0.265649034	0.123609961	0.955005897	0.122442108	0.285550984	0.098871101	0.473846588	0.116648675	0.13786607	1.009749653	0.100295405	0.830608096	0.109203674	0.08587264	0.089314763	0.128365265	0.076606391	0.318753095	0.163269963	0.125812075	0.079665697	0.189482009	0.088208016	0.092058854	0.074666946	0.138332947	0.084983532	0.053370478	0.515557921	0.547918971	0.220672432	0.086576038	0.689934913	0.200793803	0.207931658	0.147806277
128312	H2BC26	H2B clustered histone 26	0.140856655	0.145120375	0.010893027	0.345105891	0.122338213	0.172537275	0.034795429	0.153855925	0.103899408	0.081122074	0.404323306	0.265649034	0.123609961	0.115900814	0.122442108	0.285550984	0.098871101	0.059579888	0.116648675	0.13786607	0.107425355	0.100295405	0.295521342	0.109203674	0.08587264	0.089314763	0.128365265	0.076606391	0.318753095	0.10473495	0.125812075	0.079665697	0.189482009	0.088208016	0.092058854	0.074666946	0.138332947	0.084983532	0.053370478	0.40041818	0.547918971	0.220672432	0.086576038	0.257181099	0.200793803	0.207931658	0.142476759
23498	HAAO	3-hydroxyanthranilate 3,4-dioxygenase	1.349441951	0	0	0	0.369527031	0	6.660129875	9.283491746	5.251659806	11.22278841	7.911821612	0	12.6082465	11.35460196	0	0	8.632887523	0	14.18228879	0	10.85001268	11.98534697	0	0	0.837998888	0	0	0	0	0.589614251	1.23216486	0.846123565	1.274477279	2.463811151	1.511313419	1.740350461	2.369045109	0	2.390786924	0.616141596	0	0	0	0	0	1.337569784	0
3026	HABP2	hyaluronan binding protein 2	10.9341544	3.10260642	7.271818026	7.683044362	10.61311924	11.14155068	7.139229779	1.506995242	10.01931378	1.243849652	1.442718642	1.106370592	2.000003234	1.626118017	1.033341983	7.939002033	1.081420032	8.507278137	0.507722743	7.939898758	0.320371856	0	7.091134381	11.02560889	12.01812747	10.30484551	5.430990869	8.480699621	12.1353572	7.881475433	10.65354737	7.080685965	3.466117599	16.79072724	2.64216175	8.261192646	9.457058606	8.762415088	10.08938231	7.067113867	6.340986468	11.36288089	8.916228887	8.131945241	3.343473544	9.9098528	3.043445894
3030	HADHA	hydroxyacyl-CoA dehydrogenase trifunctional multienzyme complex subunit alpha	0.154045747	2.447447348	0.075385216	0	0	0	0.144920858	0	0.289806998	1.364046869	0	0.08664932	2.155250121	0.696982711	0.854688374	0	2.395905824	0.773749275	0.23267986	0.666786351	2.081587394	0	0	0	3.063391363	1.077996086	0.544573596	18.80824401	0.861047748	0	0.074123958	0.812970327	1.715653236	2.582808772	1.17971083	0.244672588	0.35808101	0.14782008	1.025772996	1.475632569	0	0	1.201742477	3.441807368	0	0.065369498	1.405804556
23438	HARS2	histidyl-tRNA synthetase 2, mitochondrial	0.648962317	0.701813078	0	0	0	0	0.264308911	0	0	0	0	0	0	0	0	0.517141503	0.255146659	0	0.233643656	0	0	0	0	0.433146865	0.122127255	0.084276588	1.384479069	0	0	1.908459558	0	0	1.499629622	0	0.463557171	0	0	0	0	0.813515382	1.713722356	0.664238778	0	0	0.96983849	0	1.325179392
3039	HBA1	hemoglobin subunit alpha 1	190.9884131	246.8789041	195.3307199	231.7949357	244.2449675	278.6057558	178.375705	478.9087868	183.6892648	109.9019131	755.0554818	156.0139405	274.4705073	139.6031564	195.160194	348.4035869	206.5853249	242.6714942	684.9200752	192.1532254	289.8504888	234.8663661	186.2857877	383.7050793	299.8649352	262.6243469	492.8008771	320.2282195	418.0445014	137.0924581	130.1057942	100.3352115	354.5463856	361.5373373	138.4095569	207.4275463	178.9846415	108.312887	181.7338045	214.9139021	875.166692	233.7391988	322.6235002	261.5589186	142.1377906	144.5716424	325.2471926
3043	HBB	hemoglobin subunit beta	152.6925143	228.408126	144.1001975	186.3259193	190.8747771	303.7600507	231.6152311	561.5269214	142.248531	88.08287201	777.8085005	137.9982514	235.5691597	132.7318591	147.3414777	184.3925709	133.5572167	182.9635035	848.9409003	299.1089899	338.4568391	307.050447	418.5759034	407.7710676	126.7456516	52.58106571	297.0378003	320.9314838	212.5017887	121.4434167	93.16144626	88.32101726	120.3823629	257.4542432	144.1256347	57.71655309	108.5101602	78.52795416	83.8744776	106.3814099	319.4251255	112.5080091	124.2511756	265.0438688	129.3715082	140.0425555	185.6412021
3045	HBD	hemoglobin subunit delta	105.0672457	52.41333503	54.18319871	72.07815322	61.73961731	118.324738	144.7301728	139.2596131	47.81998427	36.54164986	215.612423	39.92105729	116.3939579	53.91624084	97.75714538	45.40358718	53.85024966	78.68056734	289.853268	203.6078178	95.14050057	92.40469849	360.4914744	94.87340404	40.09620908	37.73573644	64.11944894	83.57968561	74.91692755	37.99139688	61.73551349	38.75419725	28.39777962	113.6764619	28.57705337	19.32378699	29.54509701	39.94852277	18.46372043	25.50476906	93.8232933	49.62490718	35.17929162	67.66792826	41.12945461	34.09795229	39.98364304
3046	HBE1	hemoglobin subunit epsilon 1	6.418355428	10.21284892	7.668158556	8.736239807	6.7694612	15.98949447	6.523624261	32.7416576	5.106502181	4.514809545	47.99896585	2.891818111	15.74649894	4.400006616	6.840546661	4.921398556	3.600578083	7.315140255	59.14992951	8.931053679	15.05335608	12.1721157	5.704257663	26.64170283	9.119084795	4.969872033	16.52981312	16.45632523	16.14688747	7.740924182	5.730779676	2.596986001	10.94767644	18.93081898	6.467458317	4.476600668	7.110769299	5.548552163	4.723923241	7.991609214	25.53108828	6.668803901	9.770525481	17.93521128	10.46301994	10.54190654	11.15308551
3047	HBG1	hemoglobin subunit gamma 1	6.418355428	10.54684175	7.668158556	14.67617852	6.7694612	16.07819149	8.175721246	34.06672713	5.901585091	4.514809545	51.80956754	3.020210059	16.22080622	4.598191845	14.58029374	6.505060232	3.600578083	7.315140255	67.34446466	9.335994974	20.44876629	13.09901801	11.50974532	27.05585941	9.271948788	5.117307613	16.82584795	16.58449636	18.84808316	7.740924182	9.57661318	4.39062423	12.73731891	18.93081898	6.53720531	4.962539228	8.039486673	10.49134792	4.723923241	11.56944429	25.82236096	6.952998408	10.19867049	21.0945947	10.52964458	10.5635417	12.87585884
3048	HBG2	hemoglobin subunit gamma 2	6.418355428	10.54684175	7.668158556	14.67617852	6.7694612	16.07819149	8.175721246	34.06672713	5.901585091	4.514809545	51.80956754	3.020210059	16.22080622	4.598191845	14.58029374	6.505060232	3.600578083	7.315140255	67.34446466	9.335994974	20.44876629	13.09901801	11.50974532	27.05585941	9.271948788	5.117307613	16.82584795	16.58449636	18.84808316	7.740924182	11.82352218	4.39062423	12.73731891	18.93081898	6.53720531	4.962539228	8.039486673	10.49134792	4.723923241	11.56944429	25.82236096	6.952998408	9.770525481	21.0945947	10.52964458	10.5635417	12.87585884
3050	HBZ	hemoglobin subunit zeta	16.90876491	16.33768975	8.935306425	21.81004871	18.15546754	19.17970669	11.48498805	31.70840093	18.32853487	0	50.00842879	0	19.20632601	0	9.468057651	0	7.151415872	6.703381964	35.46795385	7.769792168	11.22117929	8.439144457	0	18.90436311	10.00093189	0	18.62432641	11.27847859	12.94720466	10.96565944	2.211849054	0	7.88027771	17.17227845	4.62127899	0	9.122437126	3.054943906	3.682667654	4.055053542	20.14953957	4.818108962	11.02185938	16.49146698	9.873763715	10.03910485	8.978909252
3054	HCFC1	host cell factor C1	0.771928332	0.013245885	0	0	0.590987423	0	0	0	0	0	0.641384992	0	0	0	0	0	0	0.912562931	0	0.05086621	0	0	0	0	0	0	0	0	0	0	0	0	0	0	0	0	0	0	0	0	0	0.358480419	0	0	0	0	0.107375151
3059	HCLS1	hematopoietic cell-specific Lyn substrate 1	0.059117054	0	0	0	0	0.064280608	0	0.177603285	0	0	0	0	0	0.1827787	0	0	16.75554779	0	0	0	0.302136462	8.106391403	0.255908217	0	0	0	0	0	11.80739422	0.184606861	0	0	0	1.978948731	0	0	8.483699581	0	0	0	0	0	0.585134395	6.784737317	0	0	0
3065	HDAC1	histone deacetylase 1	0.588320007	1.70446292	0	0	0	0	0	0	1.735066841	1.04956086	0	1.879211242	0	0	2.209881987	0.196595561	0	0.449300236	0	3.074487537	0	1.649234899	0	0	0	0	0	0	0.369257279	1.874278691	0	0	0	0	0.430104239	0	0	0	0	0	0	0.543903842	0.109480417	0.259562235	0	0	0
3066	HDAC2	histone deacetylase 2	3.198538205	0	0	0	0	1.938538085	0.413440474	4.081221288	1.762351575	1.087045177	0	2.851431115	3.275922177	3.246633642	2.285171721	0	2.134067379	4.012776051	0	4.048894221	0	1.708136145	2.978699213	2.257929516	0.532434136	0	0	1.481359116	0	0.42644743	0	0	0	2.457180564	0.372155689	0	0	0	0	0	0	0.56332898	0.350394256	0.268832315	0	0	0
3068	HDGF	heparin binding growth factor	0.273446641	0	0	0	1.353412373	0	0.025728174	0	7.502997351	0.177422359	0	0	7.131076203	1.23091666	1.812676747	1.132600057	0	0	0	2.167978351	0	0	0.084945081	1.145861219	0.752516216	0	0.237746001	0	2.4201601	0	0	0	0	0	0	0	1.358870619	0	0.540475475	0	2.457981015	0	0	0.336475091	0	1.739780965	0
154150	HDGFL1	HDGF like 1	0.357584069	0	0	0	1.769846949	0	0	0	0.356584247	0	0	0	0	1.609660248	0	0	0	0	0	0	0	0	0	0	0	0	0	0	0.609178641	0	0	0	0	0	0	0	0	0	0.100064519	0	0	0	0	0	0	0	0
84064	HDHD2	haloacid dehalogenase like hydrolase domain containing 2	3.578108915	0	0	0	3.733271505	2.789729627	6.551191621	0	0	4.81602837	0	0	0	0	0	1.858490573	0	3.478546015	0.392221438	0	1.862974054	0	1.564913155	1.675501729	2.063567096	0	0	0	2.065230622	2.648422573	0	2.472303401	1.22256508	3.845452719	2.965209074	0.212513345	11.04296612	1.377053954	2.921279531	2.099156995	1.179099321	2.291866714	0	0	1.141647775	0.357549995	0
57493	HEG1	heart development protein with EGF like domains 1	0.219179841	0	0.097376458	0.063996519	0	0	0	0	0	0	0	0	0	0	0	0	0	0	0	0	0	0.497094683	0	0	0	0	0.036580656	0	0	0	0	0	0	0	0	0	0	0	0	0	0	0	0	0	0	0	0
85441	HELZ2	helicase with zinc finger 2	0.195569286	0	0	0.192419874	0	0.101634249	0	0.124345597	0.192192211	0	0	0	0	0	0.209001558	0	0	0	0	0.199183406	0.197265369	0	0.133238413	0	0	0	0	0	0	0.51892066	0	0	0	0	0	0	0	0	0.924795522	0	0	0	0	0	0	0	0.454592878
220296	HEPACAM	hepatic and glial cell adhesion molecule	3.608499644	0	2.492716506	4.300849587	2.069829471	0	0	0	0	0	0	2.318810302	2.825960742	0	0	0	0	0	0	0	0	0	0	4.341589812	0	0	0	2.856265729	3.212240042	0	0	0	0	2.642572184	3.235288313	2.477798145	0	4.469741947	4.067245264	2.053804889	4.750728103	0.698811864	0	0	0	0	0
55008	HERC6	HECT and RLD domain containing E3 ubiquitin protein ligase family member 6	0.668477169	0	0	0	0	0	0	0	0	0	0	0	0	0	0	0.43251485	0	0	0	0	0	0	0	0	0	0	0	0	0	0	0	0	0	0	0	0	0	0	0	0	0	0	0	0	0	0	0
84667	HES7	hes family bHLH transcription factor 7	5.556964277	13.22679542	12.34743783	11.08046967	14.90546723	7.438090653	3.82958136	22.74694633	10.24742645	16.44825977	5.272999788	10.59778433	11.92587108	11.83181707	30.49266652	16.98052485	19.90125633	10.69754883	11.78339059	9.179253575	11.18227377	26.52818219	10.10848719	19.00886205	10.91818436	8.541355637	19.49002651	4.360157046	11.34299439	9.113194222	21.33003247	10.1617995	13.42741523	9.388407801	5.375905632	14.25986974	5.832419793	18.03830261	13.73791617	14.50467414	19.36600632	11.1947599	18.4233826	6.455795208	15.23617541	9.975439182	10.96150573
3074	HEXB	hexosaminidase subunit beta	0.22421709	0	3.952213357	1.51080957	0.042950449	0	0	2.305636272	10.10817645	0	0	0	0	0.960611013	2.493625058	8.852998944	0.590489695	12.0956516	0	0	0	0	0.524483611	1.948851739	0	1.377664003	0	1.117345499	1.347136795	0.768543146	1.805102413	1.664178627	3.289975365	1.379835925	1.532689878	2.407143824	1.919781985	0.764308747	4.552875375	1.391937249	0	1.384561735	1.052156686	1.112053343	0.038259296	1.684782987	0.217081472
3081	HGD	homogentisate 1,2-dioxygenase	0.561116376	0.567431709	0	1.377418689	2.814537126	0	2.279581647	0.575830739	0	0	0	0	0	1.943085207	0	0	1.021897178	0	0	0.747005754	0	0.475790013	0.931079133	2.246688923	0.437558037	5.900590438	0	4.040386505	6.148041794	0	0	0	0	9.78682645	3.650162252	6.375333845	0.433949623	4.66939611	0	0	0	0	0	0	0	0	0.361886585
3083	HGFAC	HGF activator	1.688143825	1.003601172	1.109300511	1.542917837	2.071236863	1.488660851	1.598924152	6.107799845	1.524975084	4.708612462	1.715706658	1.726670725	2.897844901	0.479784073	3.4018227	5.760560509	1.143646569	1.306580066	3.011205457	0	1.867529286	1.637582614	1.338259454	3.079529223	5.277754504	5.688456697	1.780536894	2.394160713	5.198604054	2.300098206	2.631801939	2.735305249	1.871596831	4.346302821	2.68991856	3.123337189	2.876391845	1.836294395	2.398969294	3.42089835	2.26074301	3.424076992	3.410634252	3.060133684	2.438444854	2.737482134	2.81400754
11112	HIBADH	3-hydroxyisobutyrate dehydrogenase	5.164036967	22.50989636	19.91395514	19.66578174	13.43229979	18.3521644	5.112635793	16.22845309	35.99723047	18.77373423	18.41068603	25.460415	25.40295219	20.61857753	19.03458965	10.69355974	17.06035163	27.27794727	27.80111392	26.40323347	21.91174119	35.25380631	21.25532172	14.78282805	15.71330525	10.03748362	13.0841214	12.71293375	24.96293521	16.86394465	12.60735761	10.56924397	13.15088219	17.15191734	15.71860433	15.33708662	13.57895083	12.8339545	11.45793489	12.104185	15.24491008	24.0610621	23.44546905	11.78376085	13.02408393	8.750882151	12.15467306
3099	HK2	hexokinase 2	0.917044768	0	3.159584595	0.712757977	0	0.303651635	0.799010133	0.685786021	0	0.981710909	0.530255286	0.231624956	1.112685445	0	0	1.331310808	0	0	0	0	0	0.881431772	0	0.309329043	0.048773284	0	0.537545544	0.311084413	0	0	0.03520135	0	1.142471906	0.050608392	0	0	1.575161331	0.061889048	0	0	0.016269965	0	1.582614898	0	0	0	0
3105	HLA-A	major histocompatibility complex, class I, A	0.324437523	1.359128715	0	0.494145805	0.757440643	0	0.448471474	0.245473519	0.216075068	0.406826174	0	0	0.112338644	0.382649044	0.872966794	0.216802807	0	0.810615667	0	0.349417724	0.658410519	0.704110465	0.710210027	1.482853964	1.382283393	2.815110078	0.252772242	0.605177621	0.812298379	0.327155633	1.1616343	0	0	0.099172336	0.191251099	1.59423767	0.058568601	0	1.306640514	0.412717717	0.238103004	0.309099184	0	1.192834721	0.178668458	0.037660759	0
83872	HMCN1	hemicentin 1	0.045065765	0	0	0	0.096678155	0.122265313	0.080011019	0	0	0	0	0.074280522	0.158721688	0.066480392	0	0	0	0	0	0	0	0	0	0	0	0	0	0	0	0	0	0	0	0.528191343	0	0	0	0	0	0	0.0908914	0.029987388	0	0	0	0.10712892	0
3146	HMGB1	high mobility group box 1	24.28530382	0	0.567160297	0	0	1.042647759	0	14.14783285	0	0	1.333288355	0	0	7.218781244	0	0	0	0	0	0.210713597	0	43.16493239	0.838667456	2.612483055	0.940300769	0.40674369	0	0	0.120545731	0.478501577	0	0	0	0	0	0	2.539441615	0	0	0.826295505	0	0	0	0	0	0	0.351427924
3148	HMGB2	high mobility group box 2	20.54910323	1.685682283	0	0	0	0.124344629	0	11.70113845	0	2.457710663	0	0	0	6.108199514	0	0	2.806254399	0	0	0	1.24891732	0	0	0	0	0	0	0	0	0	0.355587688	0	0	0	0	0	0	0	0	0	0	0	0	0	0	0	0
3157	HMGCS1	3-hydroxy-3-methylglutaryl-CoA synthase 1	0.378965753	1.015784382	0	0	0	0	0	0	0	0.529299679	0	1.292376266	0.626036404	0	0	0	0	0	0.070619202	0	0	0	0	0	0	0	0	0	1.618905122	0	0	0	0	0	0	0	0.711754609	0	0	0	0	0	2.541837716	0	0	0	0
3158	HMGCS2	3-hydroxy-3-methylglutaryl-CoA synthase 2	7.884979859	1.394956171	10.09601123	5.36341224	0.480528493	9.630002266	0	3.479076816	0.420583267	0.646144973	0.466209163	1.739967697	0.357271657	0.436306162	2.613510686	0.354001899	0.498885903	0.590193206	0.579368033	0.746968869	0.48670332	0.662580105	0.369234176	0.107040802	0	0.338313467	0.322011455	0	0.133606029	0	0.390902525	0.337224313	0	0	0.208548871	0.462333825	0.34661752	0.562661195	0	0.139874551	0.140040328	0.352204868	0	0	0.327068801	0	1.840370081
3172	HNF4A	hepatocyte nuclear factor 4 alpha	9.58090646	9.451626009	5.901729648	8.104074225	12.20989305	8.27437616	8.857398832	13.56570209	8.331474046	10.16127707	9.755682939	8.257146649	8.620136928	10.94664869	9.302929701	9.111307103	7.096955872	7.99384321	8.536338427	8.246042819	6.467512161	6.393160981	4.721267497	11.39018897	10.70743032	14.35296773	15.01272484	9.738859703	16.88867159	4.227274606	12.17307835	12.71802821	11.94603664	12.63527006	14.52059092	10.53209787	15.30650888	11.06852152	12.31407602	9.501503613	11.4387456	9.898750551	10.64080256	10.16741118	9.344001991	9.908873987	8.377359663
10949	HNRNPA0	heterogeneous nuclear ribonucleoprotein A0	2.415409956	3.938047287	3.152338056	4.587575028	1.447318649	0	0	0	0	0	0.340117169	0	0	0	2.633640236	2.012871927	0	5.48956236	0	13.54452825	0	0	0	0	0	0	0	0.49079377	0	0	0	7.689702854	0.702384326	6.782379895	0	0	5.796476286	8.849357601	4.74036113	0	0	3.721366916	0	0	0	0	0
3181	HNRNPA2B1	heterogeneous nuclear ribonucleoprotein A2/B1	5.294047209	1.21638528	2.042780178	1.077274839	0	0	1.362030789	0	0.423293626	0.943868024	1.351927267	0	5.778455119	1.576331006	1.359308922	1.180271065	0.284003371	0.173090075	0.11352356	0	0	1.976487254	2.244750272	0.945531633	1.753781885	1.110255388	0.139493323	0.438786913	0	0.571363223	0.607697913	0.122455388	0.38699139	0.829670478	9.258205265	2.268430416	0.992761473	0	2.752905051	1.354824502	2.555395106	0.047158923	0.416136567	0.593747199	0.327549264	0.133951905	0.638805877
220988	HNRNPA3	heterogeneous nuclear ribonucleoprotein A3	0.075061588	0	0	0	1.466359037	0	0	0	0	2.540704315	0.989778017	0	0	0	0	0.334848732	0	0	2.188140079	0	0	0	0	1.946338422	0	0	0	1.074474331	1.306141885	1.956223201	1.581836923	1.122030929	1.187324101	0	1.131177219	0.628504716	1.341375846	2.287851877	1.504694752	1.402288377	0	1.517182366	2.025373993	1.63300515	1.342046366	1.747563071	0.99451173
3183	HNRNPC	heterogeneous nuclear ribonucleoprotein C	0.116616697	0.221451883	0.19895753	0.081004262	0	1.65340353	0.076792419	0	1.906774866	0	0	0	1.32973399	0	0	0	0	2.233565657	0	0	0	0	0	0.091071189	0	0.122654385	0	0	0.074819594	0	0.727516511	0.355404282	0	0.412761159	0	0	0	0	0.097188345	0.06078164	0	0	0.098040306	0.626181988	0.4044987	0	0.110634631
343069	HNRNPCL1	heterogeneous nuclear ribonucleoprotein C like 1	0.116616697	0	0.078553503	0.081004262	0	0	0.076792419	0	0	0	0	0	1.32973399	0	0	0	0	0	0	0	0	0	0	0.091071189	0	0.122654385	0	0	0.074819594	0	0.124106956	0.055590675	0	0	0	0	0	0	0.097188345	0.06078164	0	0	0.098040306	0.112426308	0.065800323	0	0.110634631
440563	HNRNPCL2	heterogeneous nuclear ribonucleoprotein C like 2	0.116616697	0	0.078553503	0.081004262	0	0	0.076792419	0	0	0	0	0	1.32973399	0	0	0	0	0	0	0	0	0	0	0.091071189	0	0.122654385	0	0	0.074819594	0	0.124106956	0.055590675	0	0	0	0	0	0	0.097188345	0.06078164	0	0	0.098040306	0.112426308	0.065800323	0	0.110634631
649330	HNRNPCL3	heterogeneous nuclear ribonucleoprotein C like 3	0.121917456	0	0.082124117	0.084686274	0	0	0.080282983	0	0	0	0	0	1.390176444	0	0	0	0	0	0	0	0	0	0	0.095210789	0	0.128229584	0	0	0.078220485	0	0.129748181	0.058117523	0	0	0	0	0	0	0.101605997	0.063544442	0	0	0.102496684	0.117536594	0.068791247	0	0.115663478
101060301	HNRNPCL4	heterogeneous nuclear ribonucleoprotein C like 4	0.121917456	0	0.082124117	0.084686274	0	0	0.080282983	0	0	0	0	0	1.390176444	0	0	0	0	0	0	0	0	0	0	0.095210789	0	0.128229584	0	0	0.078220485	0	0.129748181	0.058117523	0	0	0	0	0	0	0.101605997	0.063544442	0	0	0.102496684	0.117536594	0.068791247	0	0.115663478
3184	HNRNPD	heterogeneous nuclear ribonucleoprotein D	0.454824262	0.178826402	0	0	0	0	0	0.37709784	1.889249792	0	0	1.666880707	0	0	0	0	0	0	2.129038553	0	1.616626302	2.481537219	1.022451127	0	1.173694099	0	0	0	0	0	0	0.483300512	0	0	0.199695215	0	0.275747815	0.050181284	0	0.324069513	0	0	0	0.145689218	0	0	0.466676638
9987	HNRNPDL	heterogeneous nuclear ribonucleoprotein D like	1.115958011	1.045344049	0	3.738953081	0.447807989	2.219599071	1.290072532	2.934113298	0	0	0	0	1.446491129	0.985277837	0.256403202	0	0	0	0	0	0.875164905	0	0	0	0	0	0	0	0	0	0.621293918	0.106112138	0.223934713	0	0	0	0	0.241041036	0	0.059777606	0	0.427621006	0.1117655	0.213576925	0	0	0
3185	HNRNPF	heterogeneous nuclear ribonucleoprotein F	0.041872553	0.229435269	0	0.207786227	0	0	0.085490242	0.551121134	0.439585725	0	0.218622742	0.90420303	0.433628028	0.096793375	0.182988408	0.160361706	0.26571502	0	1.166722826	0.151655181	0.336095398	0.158698672	0	0.222148071	0.034920174	3.824909307	0.252540473	0.70094982	0.07686333	1.548000693	1.106260772	1.772649948	0.139230925	1.758977158	1.165243098	1.405578181	2.371586215	1.226254011	0.154512464	3.157630813	0.294592974	3.321269893	0.912325403	0.546281974	0	0.382815937	0.658947965
3187	HNRNPH1	heterogeneous nuclear ribonucleoprotein H1	0.663039595	0.275243455	0	0.183810893	0.25459225	0.174206094	0.075625983	2.228879641	0.625584175	0	0.193397041	3.543940195	0.095173689	1.294185128	0.920420994	0.141858432	0	0	0.080657878	0.446242822	0.139071249	1.027358076	0	0.13975976	0.030890923	0.031359803	0.142351483	0.258830272	0.067994485	0.502225354	0.118667073	0	0.123165819	0.232284461	0.049192342	0.031935321	0.234483735	0	0.060111106	0.014284715	0	0.537621249	0.377860618	0	0.349318185	0.112647817	0.643301144
3188	HNRNPH2	heterogeneous nuclear ribonucleoprotein H2	0.037041104	0.481712789	4.706590029	0.183810893	0	2.347828989	1.074243282	0.121137321	5.717228116	0	0.193397041	0.127245041	0.095173689	2.188004513	3.111374172	0.141858432	2.556305935	0	2.136110583	0.579869607	3.27551894	3.634379967	3.481845135	1.518039548	0.030890923	0.18409229	0.142351483	1.404790196	0.067994485	0.502225354	0.118667073	0	0.506186281	0	1.025883817	0	3.164699541	0.163602733	0.060111106	0.014284715	2.091467651	0	0.255447046	0	0	0.112647817	0.531907611
3190	HNRNPK	heterogeneous nuclear ribonucleoprotein K	0.801068429	1.249224899	0	0.845140654	0.261582001	1.025352163	1.097827425	0	2.33624277	1.34114087	17.43471397	9.382628148	0	2.720993035	0	0	0	0	0	10.84856115	0	0	2.369833494	1.548696415	3.65431208	0	2.731968724	0	0.621837038	5.249885773	23.81203317	11.63854853	9.90878412	2.229553891	8.100507665	0	4.998063851	5.594205523	1.877694887	0	27.67361664	1.656861019	23.55971856	6.789512847	1.516298387	12.73267057	2.031104311
3191	HNRNPL	heterogeneous nuclear ribonucleoprotein L	8.091589808	6.388785526	3.781322687	3.783056007	5.166716267	6.746290551	6.361414442	7.899808085	7.206094227	6.612407887	5.701458341	4.244752601	8.156168897	11.46073222	9.375534337	0.523416237	15.08912562	8.396988204	5.173137115	7.654547157	8.911276632	8.961335529	8.399467763	4.369747618	4.605590604	5.898101418	4.958548162	3.295069396	6.914190342	1.41542028	4.708305976	6.087052545	0.341560082	3.429205023	6.327108164	3.89693657	6.138767472	2.960886503	2.840838778	3.993112287	0.955032847	6.034133872	3.924284885	0	0	8.57372448	0
92906	HNRNPLL	heterogeneous nuclear ribonucleoprotein L like	0.324616927	0	0	0	0.073124079	0	0	0	0	0	0	0	0	0	0	0	0	0	0	0	0	0	0	0	0	0	0	0	0	0.121071732	0	0	0	0	0	0	0	0	0	0	0	0	0	0	0	0	0.056011846
4670	HNRNPM	heterogeneous nuclear ribonucleoprotein M	0.736737674	0	0	0.842368007	0.653137126	1.507880843	1.660408515	0.985018729	0.836306333	2.262250606	0.487793991	0.652906254	0.549960366	0	0.087752201	2.448833306	0.165790514	4.608460452	1.06655711	0	0	0.439157057	0.901057045	0	0.123857423	0	0.318516494	1.329277644	0.127092515	0	0	0	0.291945854	0.321958028	0.276174538	0	0.080904203	0	0.33872161	0	0.169783863	0	8.104252127	0.141472333	0	0	0.143220751
3192	HNRNPU	heterogeneous nuclear ribonucleoprotein U	2.327659764	0	1.840204316	0.737754156	0.122010981	0.083372456	0.831921521	0.251620826	0	0	0.572231298	0	0	0.111128349	1.590598074	0.620869263	0.359954795	0	0.173393152	0	0	0	0.476879483	0.2162937	0	1.039047255	2.699552437	1.013087909	1.819927376	0.136698186	0	0	0	0	0	0.803388744	0.431533861	0.606050716	0.546809455	0.075286836	0	0.570235216	0.022034241	0.349971455	0.044331512	0.248501318	0.303875319
84376	HOOK3	hook microtubule tethering protein 3	0.212327707	0	0	0.254344816	0	0	0.243483939	3.8947972	0	0.1994408	0	0	0	0.16493401	0	0	2.030364423	0.252401102	0	0	0	0	0	0	0.075271926	0	0	0	0	1.040657041	0	0.364640414	0	0	0	0	0	0.400622962	0.224012407	0	0	0	0.194549519	0	0	0	0
3240	HP	haptoglobin	1113.953121	1016.110365	1162.013933	1119.053379	2006.116223	733.6964123	1789.446215	2009.472211	1669.050502	1542.012582	824.6048524	1005.355765	493.141715	2015.274433	1500.644365	1695.045021	1248.420402	1749.884757	831.0463789	473.7552005	295.0099436	756.5149534	1037.561907	1389.81695	1321.153011	1025.80766	1101.582454	243.8396915	2057.881033	1217.171799	1713.462621	1381.220182	148.9250182	767.826763	1548.388037	639.9141295	1589.677473	1804.069991	1003.401812	1096.868791	1280.557755	1651.164225	736.5028774	850.8666915	562.6247119	1450.352158	637.8957836
50809	HP1BP3	heterochromatin protein 1 binding protein 3	0.24239242	0	0	0	0	0	0	0	0	18.64958541	0	0	0	0	0	0	0	0	0	0	0	0	0	0	0	0	0	0	0	0	0	0.433964191	0	0	0	0	0	0	0	0	0	0	0	1.064871509	0	0	0
3250	HPR	haptoglobin-related protein	414.6366074	345.1849636	453.0682254	294.8660585	624.5145346	252.2740163	650.8348087	884.3803932	552.161472	587.9557512	242.2751396	302.2253337	170.2563481	779.3048796	665.4678807	451.4252855	457.0695668	598.9125992	281.7838748	188.7883354	117.5226546	299.0437541	402.9052439	518.7776311	558.0353862	415.3064666	352.7287081	90.63886563	796.7359149	408.873234	563.2498762	509.2474721	70.88219485	345.691728	578.1962194	271.4981283	602.5749967	597.6150981	396.0120842	464.1506148	473.3991319	637.1255078	380.6552043	364.4468154	223.7847823	591.406929	255.8359752
3251	HPRT1	hypoxanthine phosphoribosyltransferase 1	1.363624651	0.436183385	0.533175901	0.415372461	0	1.129339265	0.901122572	0.881127553	0	0	1.004367666	1.131247535	0.670842436	0	0	0	0.926397683	0.947503535	0	0	2.331906264	0	0.658827203	0	2.93715686	0	3.460799375	0.660210298	1.91159158	0	1.673573149	0	1.76345557	2.283529044	0	0.630319226	2.088816774	2.569392677	1.608975256	0.069933391	0.193611084	0	0	1.073450659	1.522494548	14.01598171	2.099769453
3263	HPX	hemopexin	1035.678987	1149.030537	892.8638038	961.786053	1177.044134	1322.52618	1100.384839	1286.369148	1199.07693	1263.159069	809.8782339	1126.342406	1148.64985	1126.912222	1326.402518	1342.229739	945.8818664	1076.90221	706.7443953	1029.111802	750.8354935	713.8998192	993.9333193	1029.737021	1013.938694	1026.81708	993.6773001	982.5178787	1044.994373	784.8652835	956.0638886	1153.740478	614.1344259	745.1293062	1069.151564	831.4224922	993.3334291	938.8326234	1071.96752	882.4387545	956.0854754	1057.385222	1017.020547	831.6640212	773.5364578	1031.426589	857.3411054
3273	HRG	histidine rich glycoprotein	373.5350119	316.5411004	326.8054793	309.5232093	364.2157987	347.9133973	254.7294571	321.3992641	380.0121371	361.1368342	301.4773997	321.4288228	275.7576082	331.0336011	308.5185122	225.8420066	307.2692909	333.7039048	318.4448501	327.6209416	234.8726021	292.6823505	203.1010919	386.7309966	405.5414386	409.1215551	531.8558464	319.6528275	323.4321109	356.0723433	315.8222322	402.1768509	468.5671312	254.7512764	320.4807078	399.9180817	363.1819974	276.7974563	463.7751414	414.5741545	337.8595801	429.984032	367.9777022	290.6411715	346.8336344	296.8673203	358.3425107
388697	HRNR	hornerin	0.247708571	0.303390378	0.112375312	0.069806223	0.020552743	0.193788138	0.029921502	0.223343469	0.126486167	0.122471389	0.201141824	0.060124945	0.202796213	0.021769948	0.184051682	0.061342574	0.054679821	0	0.014849005	0.025264681	0	0.154944992	0.016467994	1.832536048	0.246696035	0.245766971	0.004000906	1.602035327	0.32437038	0.474392175	0.475657101	0.074883308	0.206191873	0.01403088	0.290497355	0.214297251	0.630656151	0.430630288	0.078728676	0.27575185	0.287239849	1.933053942	1.05124333	0.187142003	0.641555464	0.758668793	0.444648789
3281	HSBP1	heat shock factor binding protein 1	9.480358225	0	6.887956543	0	0	0.218667421	6.364347981	0	3.633267894	0	0	0	0	0	0	0	0	0	0	14.12832904	10.97636467	16.84655007	0	0	0	0	0	0	0.140299791	2.178288957	0	2.273165886	0	0.367689907	0	0	0	0	1.615369297	0	0	0	3.922965276	0	0	0	0
3028	HSD17B10	hydroxysteroid 17-beta dehydrogenase 10	4.926203489	0	3.030265228	0	0	2.600336858	1.476674912	0	0	0	1.113225267	0.1867902	0	0.737185606	0	1.475032228	0	0	0	3.842285282	0	2.388123845	2.197546176	0	0.894700478	0	1.730477858	0.531993328	0	1.102501691	0.449680848	0	1.137146892	0.833463566	0	0	0	0	0	0.275975489	0.548269816	1.367444416	1.187010596	1.896161003	0	0.699748481	0.22514731
3295	HSD17B4	hydroxysteroid 17-beta dehydrogenase 4	0.124450715	0	1.618400555	0	0.988961326	0	0.787081633	0.95276749	0	0	0	8.439636447	1.089999384	0	0	12.7315512	1.73898946	0	2.234021076	1.312724199	0.305894787	4.697051566	3.280491108	0.068913049	1.624682414	0	0	0	2.703147736	0.187192332	5.618677106	0	0.171555695	0.069161977	0	0	0.133569151	0	0	1.488867226	1.365097772	0	0	0.011815327	0	0	0
3320	HSP90AA1	heat shock protein 90 alpha family class A member 1	0.087110381	3.337535672	0.671965511	1.80559329	0	0.047878134	3.298840705	1.561994458	2.106642256	3.125455965	0.113353022	0.979877195	1.24330951	0.087309941	0.608110121	9.673563127	0.130882564	0	2.059208623	0.108146444	0.365772359	6.032147773	3.328371551	3.050047514	0.028513549	15.37119194	0	0.048299994	5.049403362	0.094873294	0	3.177678949	0	0.131849506	0.733853904	0.03147978	7.538768364	1.52006449	4.16733963	0.056615225	0.269288905	0.076726672	0.065456644	0.08293548	4.410372836	5.354532815	0.179384458
7184	HSP90B1	heat shock protein 90 beta family member 1	7.596113309	5.817581092	10.61895754	1.625399246	0.036747036	12.44477537	7.576299255	17.59872059	0.754191613	3.293177278	15.97961373	0	33.62232652	11.5468856	21.31200172	0	7.974129259	22.99660851	24.95816292	0.284864875	15.23382374	14.74118722	3.077036778	7.532347864	11.01455388	1.961700101	0.02319656	6.435557935	13.37345933	10.12606748	8.773421925	1.219855816	1.762826275	14.74710831	9.419262288	10.28133516	12.90061623	12.58034731	16.03337219	11.25311531	70.26997251	8.572097617	13.73050527	13.59289981	3.295034709	15.30452157	1.527798787
7190	HSP90B2P	heat shock protein 90 beta family member 2, pseudogene	12.9910868	11.4036771	10.32581993	0	0	25.06567061	13.73205275	25.57517663	0.419318627	0	32.32046292	0	66.94131475	23.55564663	43.19729006	0	13.40541974	34.02159744	39.73729965	0	31.07700042	30.07202192	0	14.93099625	21.67639339	2.008005518	0	8.218409289	24.65639457	14.29498167	15.70515637	0	1.455741179	24.44546809	16.3826233	16.95900309	22.97561614	20.12966511	26.19929801	20.8353286	28.5567186	0	25.72809636	20.8209768	1.772589788	28.68792754	0
3303	HSPA1A	heat shock protein family A (Hsp70) member 1A	0.132873335	0.109962148	3.068215755	0.71944561	0.097524568	0.489445248	4.674030108	3.157348641	0.140138782	1.49170143	0.149850719	0.745729674	0.510732413	0	0.361084202	0.591950468	0.678396722	2.842007504	0.272899692	0.049868056	1.232941267	2.436577262	0.310819375	10.83594409	0.803522751	0.019814269	0.804443976	0.350467154	0.947541536	0.004927734	0.994074897	0.8258725	2.904811674	1.120209495	0.946650984	0.662029211	0.088264374	0.413733483	2.708665751	1.112148079	0.552383983	1.974840215	1.682307445	0.288034146	0.646502207	1.34124947	0.558938809
3304	HSPA1B	heat shock protein family A (Hsp70) member 1B	0.132873335	0.109962148	3.068215755	0.71944561	0.097524568	0.489445248	4.674030108	3.157348641	0.140138782	1.49170143	0.149850719	0.745729674	0.510732413	0	0.361084202	0.591950468	0.678396722	2.842007504	0.272899692	0.049868056	1.232941267	2.436577262	0.310819375	10.83594409	0.803522751	0.019814269	0.804443976	0.350467154	0.947541536	0.004927734	0.994074897	0.8258725	2.904811674	1.120209495	0.946650984	0.662029211	0.088264374	0.413733483	2.708665751	1.112148079	0.552383983	1.974840215	1.682307445	0.288034146	0.646502207	1.34124947	0.558938809
3305	HSPA1L	heat shock protein family A (Hsp70) member 1 like	0.129466326	0.070379519	1.425151854	0.155670668	0.04377941	0.265885234	1.550439877	0.77149765	0.09682323	0.089608677	0.965538712	0.685057742	0.360403456	0.016622342	0.351825633	0.39042821	0.595024572	0.09244189	0.265902264	0.018137963	0.13093734	2.278472714	0.267517719	0.413655161	0.768771383	0.019306211	0.026399368	0.31226396	0.774926385	0.004801382	0.0473643	0.660620901	0.372090941	0.247178808	0.874004744	0.043658194	0.028608728	0.105084572	1.978493872	0.506983615	1.102817041	1.924203286	1.49840302	0.208003237	0.629925227	1.197601913	0.544607045
22824	HSPA4L	heat shock protein family A (Hsp70) member 4 like	0.170972147	0	0.160951203	0	0	0	0.134462996	0.192200127	0	0	0	0.311111766	0.067593995	0	0	0	0	0	0	0	0	0.174812156	0	0	0	0	0.387847071	0	0	0	0	0	0	0	0	0	0.880355844	0	0	0	0	0	0	0	0	0	0
3309	HSPA5	heat shock protein family A (Hsp70) member 5	1.085917175	0.790197137	1.793429321	1.543456673	4.94484881	3.105315834	2.365469067	3.459421357	3.548242438	3.487439837	2.096254956	1.679225138	3.770658922	0.537614131	4.309501078	1.978444505	0.71243846	2.99175888	2.124865436	1.236607279	0.673450428	3.951447523	2.81633198	1.564427227	2.866323459	2.285792443	2.840486771	2.769713834	7.424877773	2.738598513	2.750216453	2.856917121	1.99513393	4.074139574	4.677754757	2.836998852	5.136274809	0.691553963	3.299678636	2.505061388	1.906314565	1.169527735	1.0316865	1.141066514	2.777125893	1.009300175	0.574676162
3312	HSPA8	heat shock protein family A (Hsp70) member 8	2.634577399	2.606956389	0.073317433	2.310825774	8.428755838	3.582633168	0.137391572	5.574247916	2.447817128	0.105353523	0.644761992	10.85801673	23.81868827	7.476058179	0.359463645	5.661648185	3.228287364	7.677384424	3.037239153	6.600257311	7.474975838	7.316741947	12.73615841	2.43575036	0.418929141	0.268295808	0.14364653	0.25356515	4.759310184	3.10544449	2.178149062	2.417710782	2.669922138	3.835610518	1.128656524	1.610979539	5.679979627	0.408962924	2.08769237	1.414624585	1.687813027	2.548629365	3.12237856	0.320488219	3.538253207	0.40688377	0.3110593
126393	HSPB6	heat shock protein family B (small) member 6	2.835166429	0	0	0	1.862650363	0	2.775867362	0	0	0	0	0	3.674499839	0	0	0	0	7.348843029	4.549159731	0	0	0	5.102566866	0	0	0	0	0	0	0	0	0	0	0	0	0	0	0	0	0	0	0	0	0	0	0	0
23640	HSPBP1	HSPA (Hsp70) binding protein 1	0.199250878	0	0	0	0	0	0	0	0	0.419573122	0	0	0	0	0	0	0	0	0	0	0	0	0	0	0	0	0	0	0	0	0	0	0	34.35677662	0	0	0	0	0	0	0	0	0	0	0	0	0
3329	HSPD1	heat shock protein family D (Hsp60) member 1	25.56198188	43.25612094	33.90471844	0.133518595	28.41278047	76.711102	25.0471972	20.75010263	28.71619956	0.212623041	62.9506741	35.66818709	28.48634223	0	55.579413	22.79959753	35.49093147	48.543872	45.29037487	36.00996039	66.57944061	51.36686968	33.66579451	28.10870054	23.07597211	0.289706107	38.59066061	0	41.50924456	0.158317896	0.029790623	34.02138763	0.042091375	0.02193488	6.453116165	17.56006808	4.342187507	39.29088684	42.76571629	0.598810407	12.44762956	31.10761689	4.182455751	39.89854158	3.702534483	0.30340212	0.464816329
3339	HSPG2	heparan sulfate proteoglycan 2	19.29750447	18.38676822	8.696394185	6.790427848	14.03546043	16.06912417	12.69702386	22.49940974	16.29501885	19.68271193	8.235141192	12.59591503	8.528940879	8.475881974	9.735646126	11.50328796	6.295221961	6.575269795	8.653053966	5.083919479	9.45579192	1.151113523	8.83763454	16.84937562	10.98298977	12.01902066	8.489098032	14.67207988	12.39690161	12.40994314	12.74844498	10.78242397	8.14375206	5.276784221	13.76071017	11.8116086	11.65092163	8.392978729	11.87898769	7.109983856	12.22271372	6.181317204	12.69136718	13.0800186	15.13743876	9.943703093	8.717699226
10075	HUWE1	HECT, UBA and WWE domain containing E3 ubiquitin protein ligase 1	0.060809609	0.096110422	0	0	0	0.262794147	0	0	0.150810124	0	0.054789397	0	0.017843557	0.005660637	1.02432031	0.038748306	0	0	0.176198339	0	0	0.316818992	0.074331713	0.030414883	0.251064829	1.0261341	0.12008808	2.563656042	0	0.709917156	1.798410682	0.372713719	0.597626045	0.009494033	0.531801405	0.081107252	2.800234199	0.004663057	0.751501029	0.335191524	0.058867909	0	0.678272813	0.024190055	0.83963959	0.030520584	3.137063452
10525	HYOU1	hypoxia up-regulated 1	3.225825629	2.046948125	1.389194164	7.978985942	0.175371317	0.508101278	2.15666637	1.700181463	1.346335002	0	2.367114293	0	0.974632521	2.880925213	8.026708479	1.544375316	1.753314203	1.559357615	12.47807557	0.065690002	0.5653475	0	2.02252859	0.94167493	1.187731677	0.045341392	3.210667129	0.504886932	0.649716936	0.508382416	0.797644562	0.40185224	0.311434024	2.022533525	1.479970702	3.702743596	1.103662757	1.087669507	0	0.498828612	0.221005188	0.019649925	0.919120836	2.685738746	0	0.757451767	1.453668872
285148	IAH1	isoamyl acetate hydrolyzing esterase 1 (putative)	1.133986464	0	0	0.610108212	0	0	0	0	0	0.355844542	1.855878074	0	0.290146043	0	0	0	0	0	0	0	0	0	0.204648397	0	0	0	20.6425967	0	0	0	0	0	0	0	0	0	0	0	0	0.550982377	0	0	0	0	0.958273819	6.79981206	0.310430613
200205	IBA57	iron-sulfur cluster assembly factor IBA57	1.547588058	1.790307385	0	0	2.31741832	2.499518226	5.946395604	0	0.905361637	2.407957903	0	2.44313999	0	0	1.409319381	0	0	2.365784298	0	1.720574335	2.620113805	0	0	1.279835727	1.020543928	1.620332557	1.483135387	1.676009683	0	2.537304439	0	1.267904146	0	0	0	1.843326399	1.840407182	0	1.996365539	0.498014829	0	1.418149709	0	0	0	1.466087485	0
3384	ICAM2	intercellular adhesion molecule 2	0.43961218	1.112056493	0.943292424	1.571637193	1.037525781	4.395933988	0	1.465927016	2.494609367	2.387958832	2.917883089	1.890779027	1.812376246	6.313881369	7.280778365	0.697843394	2.193431733	1.067246596	1.782925261	0.770079701	1.843386636	7.106431245	0	0.464214691	0.836837568	1.838247112	1.595962477	0.057879585	0.129239301	0.093898759	0.043943096	0.046962164	1.172138215	0.749180292	2.507962599	0.068134272	0.052758427	0.130690061	1.000601366	1.020228452	0.973392972	0	0	1.912196195	1.300922825	1.295647254	0.697628928
23308	ICOSLG	inducible T cell costimulator ligand	0.92218307	0	0	0.145751033	0	0	0	0	0.456016136	0	0	0	0.139863197	0	0	1.217213694	0	0	0	0	0	0	0	0.238582126	0.397207334	1.457898667	0.471577516	0.264686563	0.389291867	0.274982049	0.298591857	0	0.233932488	1.427733134	0.079206555	0.142114534	0.208117195	0.217444012	0.194317209	0	0.878770843	0.128003995	0.155626	0.166413967	0.176803354	0.111013714	0.198042608
3418	IDH2	isocitrate dehydrogenase (NADP(+)) 2	0.624161037	0	0.508350262	0.299827784	11.89190645	0	0	1.371921504	0.652102146	8.568923781	5.751682242	0.759330347	0.473274211	0	0	0	3.38769854	0	0	0	1.133268742	0	2.241604963	0.039003658	8.539944137	0.046636818	0	0	2.33555041	0	0.780088677	0	0	0	0	0.14885367	0	2.059736947	0	0	0	0	0	0.686353929	1.306273244	1.383294827	0.059816834
10437	IFI30	IFI30 lysosomal thiol reductase	0.104504115	0	0	0	0	0	0	0	0	0	0	0	0	0.104278638	0	0	0	0	0	0	0	0	26.93882969	0	0	0	0	0	0	0.120641947	0	0	0	0	0	0	0	0	0	0	0	0	0	0	0	0	0
3482	IGF2R	insulin like growth factor 2 receptor	0.14660749	0.997931638	0.157520177	0.109075368	0	0.066960266	0.070545248	0	0.020592934	0.150342285	0	0	0.077340298	0	0.486105763	0.003821198	0	0.082061763	0	0.213306318	0	0	0	0.013805574	0	0	0	1.868093751	0.301920675	7.349996785	0.209320844	0.06066879	0	0	0	0	0.061243459	0	0.786494799	0	2.290356415	0	0	0.583366027	0.056513703	0.670503394	0
3483	IGFALS	insulin like growth factor binding protein acid labile subunit	28.07341354	29.77574351	19.32091857	21.62130001	17.38941381	17.23116484	9.265183434	21.61514613	15.64542279	13.50931917	15.14071574	18.45864488	17.94253214	26.71386525	26.38940345	28.83635592	2.925479479	38.30569558	26.57887702	15.58097959	42.04547241	16.64365682	10.52900963	35.16310067	22.96505568	23.05762767	22.22621233	11.77846902	20.45911207	15.87640531	14.1439129	8.00666751	11.66131304	26.74854901	10.00155114	20.96873159	8.920402471	24.12910237	22.17218805	21.29310732	25.58742362	34.96931393	25.84064891	21.64477088	17.1088841	13.62237919	15.47573995
3486	IGFBP3	insulin like growth factor binding protein 3	2.254623324	0.944942336	1.038070604	0.671901704	0.97460036	1.208069454	0.145313915	1.052487982	0.20033285	0.520117172	1.224179546	0.722848433	0.103409713	0.101667524	0.817104136	1.695997407	0	1.610405852	1.259794502	0	0	0	0	2.924959603	1.986240948	3.383885499	4.781397525	2.00095446	1.388452633	2.658707178	2.035311708	2.481596304	2.026070608	2.768315341	2.228453055	2.621864435	0.628855212	2.8671237	2.803866474	2.560402758	2.455769453	3.391962928	3.759024946	2.547805575	2.091122382	1.348691735	3.565707573
3487	IGFBP4	insulin like growth factor binding protein 4	0.469848719	0	0	0	0	0	0	0	0	0	0	0	0	0	0	0	0	0	0	0	0	0	0	0	0	0	0	0	0	0	0	0	0	0	0	0	0	0	0	0	0	0	0	0	0	0	0
3488	IGFBP5	insulin like growth factor binding protein 5	0.156944253	0	0	0.312852096	0.68840582	0.822866521	0	0	0	0	0	0	0	0	0	0	0	0	0	0	0.50442437	0	0	0.551739113	0.560015622	0.370484178	0.77940284	0.33632775	0.888211668	0.15040128	0.819908255	0.512939961	0.348129784	0.596032375	0.683894543	0.539162348	0.386434447	0.108708052	2.278776861	0.296245918	1.214962353	0.437426494	0.290080255	0.405705742	0.735896739	0.451084694	0.241766791
3489	IGFBP6	insulin like growth factor binding protein 6	1.059415797	0.130257311	0.181326248	0	0.212751857	0.402429917	1.015091639	0	0.874303189	0	0.164445813	2.192661366	0	0.253399984	0	0.924687637	0	0.123658911	0	0.129688468	0	0	0	0.105151061	0.1262923	0	0	0.584499829	1.750288916	0.438638303	0.954586101	0	2.151196394	0.196327522	1.489325734	0.595377577	0.789230451	1.805394124	0.555225591	0.09051525	1.596530711	0.111617346	0.890428206	5.331740229	0.256382457	2.315265661	0.592315365
3490	IGFBP7	insulin like growth factor binding protein 7	0.040743649	0	0	0	0	0	0	0	0	0	0	0	0	0	0	0	0.150677379	0	0	0	0	0	0	0	0	0	0	0	0	0	0	0	0	0	0	0	0	0	0	0	0	0	0	0	0	0	0
3493	IGHA1	immunoglobulin heavy constant alpha 1	729.0025789	1798.589309	1115.276736	886.1274356	649.1753714	931.2152511	587.7340053	2052.884902	1485.269287	807.5589888	813.9647847	1748.209523	1495.281572	1007.496983	1264.553041	1160.319664	970.3992662	609.507807	1163.646712	1131.047217	842.0066671	1244.737489	1969.494159	2165.768556	876.3820122	1434.346834	1056.350962	1727.852298	938.9733722	2284.351085	1922.490198	1395.386268	3072.592514	1130.098895	2389.282203	1824.338142	3414.490484	2281.636673	1673.914529	1297.791218	821.862813	2254.632515	5530.883317	2657.647593	1824.798666	2494.432052	2211.167101
3494	IGHA2	immunoglobulin heavy constant alpha 2 (A2m marker)	262.4304103	635.2857647	425.3792553	369.8905885	372.9505499	483.1298714	298.7720357	749.6458549	617.1152321	357.6970553	469.8459216	717.2361927	621.5859848	445.3555331	767.7367821	746.6316997	454.1347492	328.502787	583.8172183	581.6679232	492.8257773	657.7348799	812.1170596	1062.995503	363.7814253	720.5025211	554.1463674	833.7786022	413.5541655	971.467383	775.9130023	685.7686956	1280.247244	401.9636604	1033.475553	783.462566	1567.875892	774.6208494	742.342155	524.8949188	432.2349546	801.1874397	2055.735141	1113.474236	908.6173959	931.1550474	1133.481675
3500	IGHG1	immunoglobulin heavy constant gamma 1 (G1m marker)	7778.413993	7978.265483	10181.05595	9845.013173	9037.343624	9991.891577	9355.613667	7608.511934	11466.04859	6934.87301	8012.428328	10768.35442	5940.511825	6031.306783	6611.634764	8127.631157	11713.8467	9615.09366	10883.33592	9892.621368	8397.247819	9658.5902	8102.194525	8157.074387	11127.29415	8369.963002	7890.675006	10597.45701	10747.5699	9539.320598	10078.53509	10744.71825	10266.19097	10227.43322	9540.960077	9435.059516	8099.516821	10491.75332	11038.25477	9177.221656	8850.094706	9423.994476	8036.272862	8603.598208	11026.33641	10231.739	9241.181871
3501	IGHG2	immunoglobulin heavy constant gamma 2 (G2m marker)	5853.57467	5271.964591	6459.392407	6377.313287	5561.099205	5519.473982	5733.53859	5023.878199	5928.913373	4395.467711	5816.494413	4536.549246	6471.362046	5993.618638	3885.687793	4444.04818	4701.305503	4357.293273	5944.179665	5261.248757	5887.707425	4698.993745	3700.177423	4727.811565	5929.163456	5239.066596	3932.877802	6913.047419	4731.965718	6817.012894	5744.028001	5895.580857	5321.447253	4681.592148	5123.573288	6226.083184	3853.795934	5643.190468	5396.595667	6526.984394	5615.373053	5487.079379	3543.043512	6474.763367	7268.326702	7177.452493	5634.617619
3502	IGHG3	immunoglobulin heavy constant gamma 3 (G3m marker)	2081.676185	1799.599983	1989.225284	2386.969508	1715.407323	2311.930833	1810.468916	1538.138282	2035.470961	1501.340183	2130.085532	2013.518115	1786.395687	1723.858803	1141.287982	2074.311926	1750.21287	1995.857746	1675.361052	1937.847406	1516.716094	1442.836323	1644.164221	1914.148436	2499.06318	1713.876574	1753.680672	2703.250606	2054.447396	2240.428343	2358.087695	2023.583742	2261.453174	2032.258772	2061.869926	2451.823547	1501.419643	2208.590974	2723.86009	2419.652728	2262.57346	1650.250113	1470.183866	2452.392492	2897.312125	2964.315359	1783.477807
3503	IGHG4	immunoglobulin heavy constant gamma 4 (G4m marker)	1140.069204	1011.867242	1099.817665	1122.567179	1283.303764	1303.77319	1309.956966	1255.369963	1263.267504	1491.704662	1016.23223	1310.496011	1390.873937	616.2892016	1257.069433	1190.395161	1584.579771	1174.401357	948.4377638	996.3712714	1794.868064	1350.345702	1312.645969	698.7018732	1280.70974	677.4951465	858.0390696	1570.573299	834.537366	2279.212856	948.9236945	2136.580628	977.324524	1222.170495	930.2723075	1453.651716	988.0258659	1421.506735	952.5274237	1070.346977	1126.267062	1068.200443	1289.765842	1708.134191	1279.493827	1717.624613	1386.248832
3507	IGHM	immunoglobulin heavy constant mu	266.5953226	638.4732097	695.3304627	391.4153764	550.9499846	368.0020504	209.4451016	965.1908173	447.001208	347.6341094	284.8656847	531.9791789	332.5138092	351.2815312	674.8549637	1088.79273	596.7490525	337.331673	493.2428599	186.9349844	248.2497661	520.4563247	256.5040309	621.1297064	329.0499717	366.6386557	678.5999169	173.6528855	441.7106183	621.1142699	955.3851597	693.8300068	366.2529013	461.4742533	223.8628919	496.1243569	236.9599481	852.777289	509.5905763	407.3176919	868.3251996	576.7403646	814.7552099	264.0750493	489.3679427	372.6220133	300.8027731
28468	IGHV1-18	immunoglobulin heavy variable 1-18	21.44818534	38.70105221	28.05017866	17.08969595	17.06827159	48.13165832	32.41605488	25.97889053	29.15760054	21.79221159	36.41796086	38.27565564	20.19030865	43.99487544	41.92124424	43.43446943	17.22104764	28.99348526	54.26942927	29.96547972	39.31078642	32.57158492	46.06983367	58.16315943	20.58929995	39.17450081	32.9707723	44.29157304	45.42732957	69.22908211	47.65671363	45.87928001	27.76120132	35.66590951	41.29676139	31.77301562	39.21878104	52.85515193	40.87854435	31.47427983	54.60252159	83.19781523	25.21484791	52.39065203	40.21969624	36.16998521	19.30465176
28474	IGHV1-2	immunoglobulin heavy variable 1-2	6.113439486	11.62313844	21.99862256	21.95162673	21.44062266	24.64497165	27.92197386	15.29993529	9.646262083	9.787268232	12.08304587	25.51361621	1.986236415	28.79281917	19.85939309	7.031864163	5.139368727	15.36525356	10.19479318	7.210640025	12.09733775	28.97672371	15.47242814	8.677626634	9.84201177	16.66669561	12.21150955	18.73992322	18.8660038	11.9558484	23.78268302	5.466245588	11.6153129	9.633146812	13.56559904	14.06651464	8.441368014	9.327992385	11.8609318	79.92228329	6.957615042	5.825210684	12.44735478	14.1340436	10.62230399	8.263770789	12.90102787
28467	IGHV1-24	immunoglobulin heavy variable 1-24	27.41224279	23.98737174	4.379140612	10.81076419	23.63608088	5.465245669	15.39506367	13.73950943	29.05968064	7.334084903	20.68617173	26.38691534	4.508740796	28.80921584	20.999065	18.8614411	25.7868784	12.70747219	6.934417039	2.847483844	59.81611554	8.527227241	25.12215427	12.02309262	6.290865014	3.542550796	3.114303951	4.7442971	7.241644146	13.15428117	18.71834401	39.5591708	3.330675211	14.19623991	18.82791894	10.33240517	3.761482835	4.073584181	9.398943817	6.25997433	15.87942004	9.123002913	7.90172437	8.453689177	8.979849248	21.31325428	5.972063542
28473	IGHV1-3	immunoglobulin heavy variable 1-3	20.53526721	21.10635749	8.191218476	1.656213623	1.699525738	20.87338986	4.840657225	10.33662679	39.88345144	12.95621364	19.12096127	12.38277215	12.84300015	14.80782957	17.48582416	35.1352857	15.78836678	8.599193544	38.12389113	21.26530776	18.31678413	3.77449815	12.62179356	29.69340309	4.856243846	1.876632187	11.32919561	29.49009501	10.36582643	24.77417887	27.09297882	8.486678479	5.779240075	21.68063865	7.220478435	13.53192588	18.35978858	16.65996537	16.11109079	15.48375765	28.53714122	30.48470142	6.019617357	16.25615682	16.87017247	9.188051203	7.166596569
28465	IGHV1-46	immunoglobulin heavy variable 1-46	22.07090312	43.48811798	40.49770522	19.64047834	13.68876418	17.57474537	22.6837721	19.82491437	19.6292336	24.13478927	45.97114599	18.32110417	12.39693783	26.07028972	43.27518204	35.78129698	14.65144009	25.05151963	34.43743377	26.58560062	44.05805414	36.57090967	52.10126811	37.70210717	25.14731457	19.96603649	23.68305985	35.95266187	26.85190719	20.55408993	34.4682631	22.46383214	16.98212969	26.495167	19.72593459	39.55364439	24.08878331	26.78908638	32.10898699	21.86621508	32.56605764	38.23060136	10.85216238	34.21394605	24.86393597	25.02386348	11.33022064
28461	IGHV1-69	immunoglobulin heavy variable 1-69	7.420470365	16.02253851	8.012319969	6.732592975	8.380665805	5.288583857	18.21770043	13.88987758	12.12437961	12.27716381	7.939660386	5.737850777	6.925914143	11.549501	10.45639867	7.027590677	13.20020591	8.341899142	16.33970761	15.10388	12.33871395	9.172040693	3.825824075	15.98843289	3.352225297	13.78644244	15.69330425	20.78810363	9.262665253	14.00688985	12.19238671	24.55826335	12.21071902	10.7341971	3.745258296	4.16411954	10.35743709	5.330915066	15.09425997	7.078243843	8.651310567	24.37615814	14.33347402	12.56657003	13.22452259	8.691454246	9.360560509
28458	IGHV1-69-2	immunoglobulin heavy variable 1-69-2	4.320208779	3.053538471	6.668244278	4.479445667	3.216044705	3.492794768	1.968981373	5.305683322	3.214521475	1.13130175	6.75602914	11.31274277	1.387967968	2.866125145	5.041716118	6.126561584	2.075785688	1.974935596	3.044437384	1.667775048	14.87696382	5.353472563	11.0217892	7.07311149	3.26292607	2.297317028	1.330280197	2.262082621	6.453192355	10.46629929	9.731907056	10.65234255	2.022128428	6.782708072	11.09256965	7.270235247	7.625702742	6.171220172	5.745864754	4.109163208	5.388208479	8.957307373	3.135459945	5.191293063	5.264591142	4.456503644	3.320833939
102723169	IGHV1-69D	immunoglobulin heavy variable 1-69D	9.12768589	7.587438182	11.34914903	9.480394417	6.076999707	7.804226646	18.47185632	8.920082336	9.258050478	4.459103788	14.48237438	17.84901999	0.760265158	7.589192524	9.297553502	7.736507719	5.792983271	10.0281139	10.77651034	9.6222166	17.36568287	10.16182443	20.22664043	15.61133387	10.08905642	9.065946227	9.723897881	10.85956647	16.23472169	17.48313027	17.77337797	17.55533997	4.363090984	15.84563542	17.52703464	6.609763699	12.24485948	16.0224859	13.14300865	10.99925675	11.52313456	13.5212419	8.019304396	15.54263239	10.52627601	8.791801616	5.441033443
28472	IGHV1-8	immunoglobulin heavy variable 1-8	10.42978001	13.80593365	8.472629268	6.493967218	7.435055077	13.29696584	5.711632995	14.62577495	14.30958677	7.915634614	13.52628243	11.63463322	4.077792474	16.13305692	13.10004129	5.976348637	3.239230172	18.65641263	15.25586188	13.05520819	15.15688487	16.75224161	21.95539607	8.272470593	8.48363632	16.10283492	21.36498804	6.914172888	32.97011339	8.011721154	15.07955265	5.233580689	11.49857991	8.041599485	21.39133811	15.83472336	15.34824552	6.436986494	13.87328177	11.21303482	18.99479245	15.00462787	9.268764219	17.98580941	12.36308337	17.65841778	16.05524087
28455	IGHV2-26	immunoglobulin heavy variable 2-26	1.709089847	2.8132619	10.04924866	2.098330753	0	3.782656346	0	0.937334275	15.08738811	0	1.484263686	2.025148221	0	1.306812666	1.211912163	9.644332404	10.39577813	0	0	0	0.560785161	0	22.53181343	0.823955525	11.43122883	8.788790713	17.08722519	0.553933574	5.930554963	133.5693652	0	24.80793357	12.36651657	10.53847479	16.18449902	4.462323838	26.67104357	25.3369078	1.146097757	8.324631768	2.347909459	3.363261186	1.215139683	15.22674256	8.556144526	17.96752435	15.27795264
28457	IGHV2-5	immunoglobulin heavy variable 2-5	10.49732767	7.556463108	5.791873402	6.646100206	7.158722501	8.943484475	5.641440395	8.301308436	15.37526439	6.375672851	2.638517777	7.962728306	3.688467162	13.58034158	2.751806791	1.939644429	3.706217118	9.331712968	9.152238043	7.215309017	14.43367727	15.2164617	13.19002797	3.497896931	2.629911283	3.513335813	2.174881606	4.969239724	4.343442737	5.512375105	5.476423123	6.200429628	6.771217102	7.761711713	6.187848947	6.127060673	6.34431029	4.624248725	8.352953014	5.759167007	3.748148321	3.378526644	5.625908471	7.151293537	3.463566938	4.451218008	3.766961199
102723168	IGHV2-70D	immunoglobulin heavy variable 2-70D	13.86603866	16.10759951	14.85696488	14.11544334	16.19113605	0.413927303	0.829476493	39.70869943	21.07214663	9.411935252	0.803401196	0.483324051	20.55533418	23.12403949	19.76559425	25.9900106	22.16823031	8.816868972	25.93145396	10.19016454	9.43765924	10.75429895	0	41.8659574	0	21.27691958	42.39412665	41.39506271	0.445019552	6.682267598	30.21027902	71.92858876	53.73330219	25.04176585	3.890822918	47.19375055	13.38568208	0	23.66227135	19.94474798	21.05471358	4.843071542	30.83956182	35.97120888	37.7179907	31.7950225	41.00022274
28450	IGHV3-11	immunoglobulin heavy variable 3-11	21.13422481	33.91390592	35.77317205	36.00370348	23.24660793	57.18046039	14.7598708	44.19432289	59.03947339	9.772974178	43.15880351	26.55037507	24.17890977	51.20446959	43.06419465	17.9597432	50.3188484	21.22668319	58.37712665	57.33674215	72.10785127	85.37957013	67.8024662	42.04996985	20.81529136	23.39872582	37.71449875	30.89216101	34.71697367	33.12979535	32.45242731	17.29683005	24.30145865	52.80810134	31.98433151	42.07868676	27.09482186	32.4258531	40.48269012	50.26503745	75.19825085	27.1949358	17.49292554	19.38556315	57.59861969	28.50172873	35.98299112
28449	IGHV3-13	immunoglobulin heavy variable 3-13	25.36106977	40.6966871	42.92780646	43.20444417	27.89592951	68.61655247	17.71184496	53.03318747	70.84736807	11.72756901	51.79056421	31.86045008	29.01469173	61.44536351	51.67703358	21.55169184	60.38261808	25.47201983	70.05255198	68.80409058	86.52942153	102.4554842	81.36295944	50.45996382	24.97834964	28.07847099	45.2573985	37.07059321	41.6603684	39.75575442	38.94291277	20.75619606	29.16175038	63.36972161	38.38119781	50.49442411	32.51378624	38.91102372	48.57922814	60.31804494	90.23790102	32.63392297	20.99151065	23.26267578	69.11834363	34.20207448	43.17958934
28448	IGHV3-15	immunoglobulin heavy variable 3-15	102.5981214	153.4463481	143.3940795	146.8640887	87.71854738	72.26323708	61.7696888	169.5351259	154.8153741	62.06242213	82.94369106	117.0252453	138.2055095	125.3525243	101.2918618	129.3813518	113.3981358	153.7759985	165.4487853	126.7857047	132.1416458	172.3804294	154.0649798	99.35500909	84.76901854	84.05989	80.73976501	137.1452674	86.67430563	140.126286	111.6935188	101.7778865	88.17443101	114.4577089	73.32015938	109.3575661	36.4203665	99.42015692	84.23123981	108.5901939	113.0914674	111.569695	74.99882657	102.7916564	107.6431298	114.0649572	93.63620636
28445	IGHV3-20	immunoglobulin heavy variable 3-20	21.13422481	33.91390592	35.77317205	36.00370348	23.24660793	57.18046039	14.7598708	44.19432289	59.03947339	9.772974178	43.15880351	26.55037507	24.17890977	51.20446959	43.06419465	17.9597432	50.3188484	21.22668319	58.37712665	57.33674215	72.10785127	85.37957013	67.8024662	42.04996985	20.81529136	23.39872582	37.71449875	30.89216101	34.71697367	33.12979535	32.45242731	17.29683005	24.30145865	52.80810134	31.98433151	42.07868676	27.09482186	32.4258531	40.48269012	50.26503745	75.19825085	27.1949358	17.49292554	19.38556315	57.59861969	28.50172873	35.98299112
28444	IGHV3-21	immunoglobulin heavy variable 3-21	21.13422481	33.91390592	35.77317205	36.00370348	23.24660793	57.18046039	14.7598708	44.19432289	59.03947339	9.772974178	43.15880351	26.55037507	24.17890977	51.20446959	43.06419465	17.9597432	50.3188484	21.22668319	58.37712665	57.33674215	72.10785127	85.37957013	67.8024662	42.04996985	20.81529136	42.00796369	37.71449875	30.89216101	34.71697367	33.12979535	32.45242731	17.29683005	24.30145865	52.80810134	31.98433151	42.07868676	27.09482186	32.4258531	40.48269012	50.26503745	75.19825085	27.1949358	17.49292554	19.38556315	57.59861969	28.50172873	35.98299112
28442	IGHV3-23	immunoglobulin heavy variable 3-23	48.78149695	86.48867089	96.81892025	48.9231243	58.65982166	47.74174863	18.51643417	103.5779814	46.16012037	33.88739665	71.19701019	66.38345619	65.79214886	53.6018901	72.92607769	76.97684246	77.0202645	99.94754289	157.8145124	91.77237629	102.8826609	123.0648236	146.5287553	70.91285801	58.15021934	56.04883919	67.76880851	106.1052401	66.29668702	112.0363483	88.12747979	56.99034784	67.71743128	82.57371472	52.60946563	86.65009677	31.67780344	84.99201889	61.95241988	82.14317675	89.90868745	59.83673592	63.57096901	80.71641545	72.21974077	68.26429145	55.64598399
28439	IGHV3-30	immunoglobulin heavy variable 3-30	42.9858729	71.08428157	86.60750457	38.35178385	49.64115695	37.42049602	17.6869853	91.59801823	42.20142704	31.3223029	59.36168875	55.38125326	57.62360051	44.6983702	59.50433019	66.3134911	64.96931031	84.02397544	135.3937496	77.0035306	85.61271557	104.3453462	128.2044454	61.12095972	48.88636719	51.51469625	55.39801072	94.07519231	56.54070526	98.33827296	74.46706689	45.31906401	58.4387085	69.28577451	48.65802488	71.40380976	25.53864153	69.8378633	55.9950432	74.74671104	75.6201908	47.44523982	53.67734563	70.42963854	63.30689411	58.85872221	53.57455142
57290	IGHV3-30-3	immunoglobulin heavy variable 3-30-3	42.9858729	71.08428157	86.60750457	38.35178385	49.64115695	37.42049602	17.6869853	91.59801823	42.20142704	31.3223029	59.36168875	55.38125326	57.62360051	44.6983702	59.50433019	66.3134911	64.96931031	84.02397544	135.3937496	77.0035306	85.61271557	104.3453462	128.2044454	61.12095972	48.88636719	51.51469625	55.39801072	94.07519231	56.54070526	98.33827296	74.46706689	45.31906401	58.4387085	69.28577451	48.65802488	71.40380976	25.53864153	69.8378633	55.9950432	74.74671104	75.6201908	47.44523982	53.67734563	70.42963854	63.30689411	58.85872221	53.57455142
89770	IGHV3-30-5	immunoglobulin heavy variable 3-30-5	42.9858729	71.08428157	86.60750457	38.35178385	49.64115695	37.42049602	17.6869853	91.59801823	42.20142704	31.3223029	59.36168875	55.38125326	57.62360051	44.6983702	59.50433019	66.3134911	64.96931031	84.02397544	135.3937496	77.0035306	85.61271557	104.3453462	128.2044454	61.12095972	48.88636719	51.51469625	55.39801072	94.07519231	56.54070526	98.33827296	74.46706689	45.31906401	58.4387085	69.28577451	48.65802488	71.40380976	25.53864153	69.8378633	55.9950432	74.74671104	75.6201908	47.44523982	53.67734563	70.42963854	63.30689411	58.85872221	53.57455142
28434	IGHV3-33	immunoglobulin heavy variable 3-33	42.9858729	71.08428157	86.60750457	38.35178385	49.64115695	37.08522065	17.6869853	91.59801823	42.20142704	31.3223029	59.36168875	55.38125326	57.62360051	44.6983702	59.50433019	62.22505497	64.96931031	84.02397544	135.259306	77.0035306	85.61271557	104.3453462	128.2044454	61.12095972	48.88636719	51.51469625	55.39801072	93.97427932	56.54070526	98.33827296	74.44071528	45.31906401	58.4387085	69.28577451	48.65802488	71.40380976	25.53864153	69.8378633	55.58842871	74.74671104	75.6201908	47.44523982	53.67734563	70.42963854	63.30689411	58.85872221	53.57455142
28429	IGHV3-38	immunoglobulin heavy variable 3-38 (non-functional)	59.08364481	89.4327524	112.2665038	54.21269973	61.15188474	56.18311373	20.9322742	111.7443951	58.18604698	40.17171363	76.86648527	70.56386012	70.82867718	56.20242751	77.93146106	84.27366459	83.2473498	101.6414578	161.9589495	92.58547939	108.6824455	124.3915213	154.4747902	74.14899583	64.04712662	60.73814788	68.50626425	116.0252995	73.01928286	111.2137758	92.71768975	60.49905996	75.64916096	95.07023922	65.72695708	89.52560119	40.66041166	92.19420365	73.77112669	108.1921078	98.3634656	57.50814503	70.09622259	91.96364933	84.56531354	68.89415856	72.00143886
28426	IGHV3-43	immunoglobulin heavy variable 3-43	21.13422481	33.91390592	35.77317205	36.00370348	23.24660793	57.18046039	14.7598708	44.19432289	59.03947339	9.772974178	43.15880351	26.55037507	24.17890977	51.20446959	43.06419465	17.9597432	50.3188484	21.22668319	58.37712665	57.33674215	72.10785127	85.37957013	67.8024662	42.04996985	20.81529136	23.39872582	37.71449875	30.89216101	34.71697367	33.12979535	32.45242731	17.29683005	24.30145865	52.80810134	31.98433151	42.07868676	27.09482186	32.4258531	40.48269012	50.26503745	75.19825085	27.1949358	17.49292554	19.38556315	57.59861969	28.50172873	35.98299112
103106901	IGHV3-43D	immunoglobulin heavy variable 3-43D	21.13422481	33.91390592	35.77317205	36.00370348	23.24660793	57.18046039	14.7598708	44.19432289	59.03947339	9.772974178	43.15880351	26.55037507	24.17890977	51.20446959	43.06419465	17.9597432	50.3188484	21.22668319	58.37712665	57.33674215	72.10785127	85.37957013	67.8024662	42.04996985	20.81529136	23.39872582	37.71449875	30.89216101	34.71697367	33.12979535	32.45242731	17.29683005	24.30145865	52.80810134	31.98433151	42.07868676	27.09482186	32.4258531	40.48269012	50.26503745	75.19825085	27.1949358	17.49292554	19.38556315	57.59861969	28.50172873	35.98299112
28424	IGHV3-48	immunoglobulin heavy variable 3-48	25.36106977	40.6966871	42.92780646	43.20444417	27.89592951	68.61655247	17.71184496	53.03318747	70.84736807	11.72756901	51.79056421	31.86045008	29.01469173	61.44536351	51.67703358	21.55169184	60.38261808	25.47201983	70.05255198	68.80409058	86.52942153	102.4554842	81.36295944	50.45996382	24.97834964	28.07847099	45.2573985	37.07059321	41.6603684	39.75575442	38.94291277	20.75619606	29.16175038	63.36972161	38.38119781	50.49442411	32.51378624	38.91102372	48.57922814	60.31804494	90.23790102	32.63392297	20.99151065	25.58440616	71.81832914	34.20207448	43.17958934
28423	IGHV3-49	immunoglobulin heavy variable 3-49	66.45507458	41.93712381	40.94687369	24.46791792	20.26459178	80.73031863	12.66920695	76.6042428	72.53421001	43.08179118	25.34497394	40.26422427	44.00661258	59.95039343	48.80455054	86.23904772	59.4118396	13.54857605	42.4577951	37.02650241	51.3794073	47.59050625	28.8962302	77.14143372	22.69143995	121.6519294	48.67586557	38.29446753	100.5522639	54.37702091	47.88002932	34.90669635	110.5046435	61.87957451	60.0963056	73.9207729	45.8123419	28.97066336	57.85751917	40.10550836	54.65464546	78.10659545	45.51691053	38.05166406	79.15935736	64.27272925	70.74962845
28420	IGHV3-53	immunoglobulin heavy variable 3-53	48.78149695	80.60615751	96.81892025	43.82514239	56.02939925	42.31861962	18.51643417	103.5779814	44.79888396	33.88739665	66.79691755	63.22296329	65.79214886	49.85315239	68.60806769	69.73648262	71.7452648	95.48977582	152.5075282	86.11990332	98.13834439	118.3055397	146.5287553	64.55912121	54.79903479	56.04883919	62.3355898	102.7692228	62.75520138	105.8725156	84.05119169	51.29236951	65.44307927	78.73636908	52.60946563	79.71006638	27.47582088	79.31934489	61.95241988	82.14317675	85.84951286	52.47188501	58.75592482	77.28941185	72.21974077	61.99600581	55.64598399
28414	IGHV3-64	immunoglobulin heavy variable 3-64	8.285469263	16.16328277	8.417532562	12.66326898	10.04177132	11.95955196	7.194919721	14.09311275	16.58624113	9.247200431	0	2.26049358	17.57056366	15.32871229	15.29567714	25.79512151	16.23139234	11.59301066	12.13721207	9.876753654	7.591385025	11.7684141	6.925368304	17.94583358	10.48144034	10.62543133	0	12.9860437	11.42855285	51.54405959	14.6625083	33.37131537	6.794024827	14.23933537	0	16.12101985	5.033256121	20.66812339	18.81310168	23.09643433	23.38571584	30.43285318	35.99396533	2.778957839	30.805964	25.77954369	30.6086995
102723170	IGHV3-64D	immunoglobulin heavy variable 3-64D	12.80040835	16.32729557	18.51026462	30.4149164	16.5191935	9.793357407	9.284721719	20.26310942	12.28852886	9.687779599	12.16376186	11.3984674	21.47732381	16.79428315	19.24706549	28.14554084	26.69101649	21.27454434	25.72562533	15.50706224	22.4767985	10.03705916	19.46303127	28.24898618	29.51758952	18.94444775	20.01432366	41.20162156	24.02907241	20.00760752	40.36527753	22.59437363	24.18199847	17.50089425	15.52167038	26.14168886	16.55627843	29.14818443	22.95392884	28.1159772	44.37690291	20.6179828	14.81944518	33.73330258	30.24928606	39.24655042	13.70281259
28412	IGHV3-66	immunoglobulin heavy variable 3-66	48.78149695	80.60615751	96.81892025	43.82514239	56.02939925	42.31861962	18.51643417	103.5779814	44.79888396	33.88739665	66.79691755	63.22296329	65.79214886	49.85315239	68.60806769	69.73648262	71.7452648	95.48977582	152.5075282	86.11990332	98.13834439	118.3055397	146.5287553	64.55912121	54.79903479	56.04883919	62.3355898	102.7692228	62.75520138	105.8725156	84.05119169	51.29236951	65.44307927	78.73636908	52.60946563	79.71006638	27.47582088	79.31934489	61.95241988	82.14317675	85.84951286	52.47188501	58.75592482	77.28941185	72.21974077	61.99600581	55.64598399
28452	IGHV3-7	immunoglobulin heavy variable 3-7	114.1921352	175.2839865	125.1906335	115.7180204	98.72685263	167.2091296	55.57796218	190.3517458	158.9121378	69.69809693	124.4883944	97.20920516	105.1193009	152.6431051	167.4366944	168.6030285	127.6547811	87.33857318	134.1533962	114.5737128	155.2634708	155.2229741	185.8391541	134.3059113	85.84739241	163.6476099	85.32436386	103.632297	107.4985204	151.1197435	210.7642284	154.9579258	190.1977768	172.2678292	141.1984176	210.4734905	114.0521377	176.707183	160.5569215	235.7822402	252.1966625	181.3933092	78.27467283	113.8645165	168.8005222	124.8467995	157.636661
28410	IGHV3-72	immunoglobulin heavy variable 3-72	73.28182371	125.2135419	102.7430083	152.4838288	60.6742538	87.19760838	77.09295418	113.7693779	188.2406599	42.57308501	61.33606554	116.0749898	108.7847217	127.2837928	65.64921411	69.44355228	96.59050384	98.62754211	83.10126487	109.3904116	111.8352625	181.7514398	101.3567968	87.34630128	56.36968261	60.72836693	68.83930043	77.5739591	68.89597211	74.96964871	63.99627596	74.4039436	53.42833482	88.6251666	56.31084524	79.83882407	37.27391011	59.0637601	65.1763302	84.50780703	117.0851101	83.24165311	36.87059945	51.45356018	100.9426497	86.75632154	81.90713244
28409	IGHV3-73	immunoglobulin heavy variable 3-73	21.8129315	23.01395495	19.82723653	41.39887392	12.3826385	26.97454996	14.37829598	19.5129368	36.20743137	10.70418763	15.95743539	20.03551048	31.94152825	25.13635828	14.5108818	46.32607427	12.33912911	29.17166376	22.17015942	19.39387522	13.60359243	20.2806996	11.29199345	37.99310129	31.28999026	32.40274834	21.71851774	41.13323905	27.24212828	36.22579636	28.68902718	51.34869371	26.03054508	32.05067598	22.0691253	34.53538732	9.847726177	23.91528009	22.80630428	29.90114917	35.40167367	48.86117404	17.17830197	29.29163893	38.54060256	48.55607748	40.50346767
28408	IGHV3-74	immunoglobulin heavy variable 3-74	77.75094119	159.4980814	131.2768507	98.93133358	91.86580709	80.70813923	50.07637067	149.4002019	122.054685	62.86259818	89.54207652	98.27711314	91.95072963	105.6460462	80.58244094	133.2995256	145.4625137	128.3591181	178.7432799	117.2520873	131.0611833	125.1272149	175.6929467	97.87212382	83.30645613	113.2347605	85.50342694	127.2666861	109.5939921	166.6627551	159.8836898	100.5054654	104.5954528	133.5723467	102.0981926	110.4033655	55.86492577	153.0585808	113.1639862	126.4339212	157.2649319	127.8476417	98.77542155	110.4697546	152.1545865	103.6955303	91.72818624
28451	IGHV3-9	immunoglobulin heavy variable 3-9	24.15413836	36.85221661	36.64421124	36.00370348	23.24660793	59.22946772	16.57402031	46.102067	62.26728838	10.76538791	43.15880351	28.90583169	24.17890977	53.83587825	44.69012798	20.89522259	50.3188484	24.11193387	59.81219753	58.88245812	74.71142268	86.80152865	70.34080692	42.04996985	20.81529136	23.39872582	37.71449875	30.89216101	34.71697367	38.65539735	36.29652984	19.04463033	29.27530838	70.05987701	34.19988986	45.0223798	27.93020647	32.4258531	40.48269012	52.60549619	76.73381408	27.1949358	17.49292554	23.62436494	57.59861969	28.50172873	38.29692824
28400	IGHV4-28	immunoglobulin heavy variable 4-28	10.89464064	18.52694149	17.60657411	11.08163569	10.0862382	21.32978326	10.67845247	16.10097999	6.137428107	3.974650371	8.890918768	9.54047762	8.001424731	7.870543796	11.14753215	63.8034238	7.792428893	4.126560482	13.05960334	10.36779077	10.48149721	10.63084385	4.400725617	13.58908454	12.07838104	27.15445382	16.36401954	16.48747719	18.43849028	34.22709673	30.97885657	20.58739887	30.09062142	15.16157733	20.1963028	20.25316189	15.78451576	16.1516078	32.84320911	17.72543713	14.497815	29.71818275	20.32208162	24.20156553	24.61186334	33.64548613	24.28254828
28397	IGHV4-30-4	immunoglobulin heavy variable 4-30-4	11.83658298	12.80606498	10.48127417	8.13489071	8.493923418	13.51461376	7.64058107	10.33567397	8.608725292	3.107844739	7.530651192	8.337339999	6.019540373	9.038742466	6.639056106	15.54799519	10.36537551	4.019843781	6.830727391	6.477373751	6.018151697	5.974098823	4.92825661	8.035691857	4.802828071	11.02656919	7.178422065	15.5854454	8.653042301	14.74003906	18.22114068	6.326960758	15.85635283	11.83481743	8.767172729	8.337058909	9.918703015	11.91407989	14.23294409	12.45841111	11.58886372	13.75265349	6.660272575	9.35210201	8.745926806	12.33680098	11.84798125
28395	IGHV4-34	immunoglobulin heavy variable 4-34	10.14564256	10.97662712	8.983949292	6.972763466	7.280505786	11.58395465	6.549069489	8.859149115	7.378907393	2.663866919	6.454843878	7.146291428	5.159606034	7.747493542	5.69061952	17.53859828	8.884607579	3.445580384	5.854909192	5.552034643	5.15841574	5.120656134	4.224219951	6.887735877	4.116709775	9.451345018	6.152933199	13.3589532	7.416893401	12.6343192	15.61812058	5.423109221	13.59115956	10.14412922	7.514719482	7.146050493	8.501745441	10.21206848	12.19966636	10.6786381	9.933311758	11.7879887	5.708805064	8.016087437	7.496508691	10.57440084	10.1554125
28389	IGHV4-38-2	immunoglobulin heavy variable 4-38-2	11.83658298	12.80606498	10.48127417	8.13489071	8.493923418	13.51461376	7.64058107	10.33567397	8.608725292	3.107844739	7.530651192	8.337339999	6.019540373	9.038742466	6.639056106	15.54799519	10.36537551	4.019843781	6.830727391	6.477373751	6.018151697	5.974098823	4.92825661	8.035691857	4.802828071	11.02656919	7.178422065	15.5854454	8.653042301	14.74003906	18.22114068	6.326960758	15.85635283	11.83481743	8.767172729	8.337058909	9.918703015	11.91407989	14.23294409	12.45841111	11.58886372	13.75265349	6.660272575	9.35210201	8.745926806	12.33680098	11.84798125
28394	IGHV4-39	immunoglobulin heavy variable 4-39	10.14564256	10.97662712	8.983949292	6.972763466	7.280505786	26.81918919	6.549069489	8.859149115	7.378907393	2.663866919	6.454843878	7.146291428	5.159606034	7.747493542	5.69061952	29.1821134	8.884607579	3.445580384	5.854909192	5.552034643	5.15841574	5.120656134	4.224219951	6.887735877	4.116709775	9.451345018	6.152933199	13.3589532	13.22540601	12.6343192	15.61812058	5.423109221	13.59115956	10.14412922	7.514719482	7.146050493	8.501745441	10.21206848	12.19966636	21.19423848	9.933311758	28.2655049	5.708805064	8.016087437	7.496508691	22.4594427	10.1554125
28392	IGHV4-59	immunoglobulin heavy variable 4-59	11.83658298	12.80606498	10.48127417	8.13489071	8.493923418	13.51461376	7.64058107	10.33567397	8.608725292	3.107844739	7.530651192	8.337339999	6.019540373	9.038742466	6.639056106	15.54799519	10.36537551	4.019843781	6.830727391	6.477373751	6.018151697	5.974098823	4.92825661	8.035691857	4.802828071	11.02656919	7.178422065	15.5854454	8.653042301	14.74003906	18.22114068	6.326960758	15.85635283	11.83481743	8.767172729	8.337058909	9.918703015	11.91407989	14.23294409	12.45841111	11.58886372	13.75265349	6.660272575	9.35210201	8.745926806	12.33680098	11.84798125
28391	IGHV4-61	immunoglobulin heavy variable 4-61	11.83658298	12.80606498	10.48127417	8.13489071	8.493923418	13.51461376	7.64058107	10.33567397	8.608725292	3.107844739	7.530651192	8.337339999	6.019540373	9.038742466	6.639056106	15.54799519	10.36537551	4.019843781	6.830727391	6.477373751	6.018151697	5.974098823	4.92825661	8.035691857	4.802828071	11.02656919	7.178422065	15.5854454	8.653042301	14.74003906	18.22114068	6.326960758	15.85635283	11.83481743	8.767172729	8.337058909	9.918703015	11.91407989	14.23294409	12.45841111	11.58886372	13.75265349	6.660272575	9.35210201	8.745926806	12.33680098	11.84798125
28386	IGHV5-10-1	immunoglobulin heavy variable 5-10-1	4.087773955	3.108298022	42.227421	35.90963981	64.90560337	8.370828326	2.633222772	12.48906612	5.609237211	22.31724216	26.23667199	31.62822878	28.51630693	6.04772899	20.6723679	69.6354296	29.17350843	22.10718446	29.82764188	24.90622774	4.824808114	19.70252014	9.105354356	99.47460188	66.58290105	46.91025381	35.67493278	81.32674971	32.54289235	3.672051977	61.09153779	1.549403655	3.521152073	11.53458639	10.28830091	8.844117982	5.254587728	76.40181786	48.44494991	2.5248805	3.695338608	21.22041155	35.57018263	10.32276178	54.88630326	54.18151146	9.506363708
28388	IGHV5-51	immunoglobulin heavy variable 5-51	63.14755441	35.48586234	78.99384746	41.32370812	57.13374022	70.07205922	34.16675637	80.99688292	61.94448183	72.21024331	79.51877038	105.7704395	62.75663338	76.71092525	61.8866446	104.4668698	89.96192691	68.59946577	95.32037334	82.82420896	79.39094198	91.41601054	126.4438365	56.25800594	38.79752732	40.92276314	29.59966197	63.12125466	55.34216145	53.20571939	95.13670964	25.12686336	39.66542189	33.34411184	62.73531101	43.28976117	50.39615507	102.1047988	51.93750682	35.76109879	39.18799565	76.15940514	44.76483551	29.42741991	38.57841433	44.81047339	56.49262055
57289	IGHV7-4-1	immunoglobulin heavy variable 7-4-1	8.723026726	7.967490931	6.559159614	6.828154418	3.477111944	6.976425946	18.22570282	7.247409838	12.23957307	6.394911214	12.30554212	9.128122024	3.442037588	8.31184333	9.004713621	4.393309618	6.243615104	6.874678058	15.37001317	10.69171461	13.93238693	7.365528463	10.28359244	15.60086674	5.220239384	7.571965119	9.562519345	13.40057235	9.968791149	11.34527693	13.44947366	8.903665321	4.532061641	11.37035431	6.066374562	3.205963186	9.210443409	9.928277212	9.772431017	7.885872693	13.59153134	11.67943385	5.505290504	12.23160282	10.06834727	8.106335384	4.23857174
3514	IGKC	immunoglobulin kappa constant	14705.66483	13205.19487	15512.36037	14038.03169	11146.97522	14051.99207	8227.063852	10408.88186	12192.88239	9018.61245	19260.04257	11358.47262	14328.32811	9259.482092	11002.37637	10391.01149	19723.45767	10077.80822	16305.47341	15783.11066	19157.05131	19001.79259	15878.33153	8621.166027	12356.31868	12388.06374	7748.433058	13885.05768	9624.457285	10491.73204	9566.19883	8579.777903	12220.78654	10988.99139	13240.12227	12558.85999	16736.45183	11690.84259	11229.02162	13028.43971	11006.90589	10934.86741	10317.00521	15467.43006	10910.23486	10003.66738	14843.8495
28940	IGKV1-12	immunoglobulin kappa variable 1-12	21.53821778	16.1196393	21.68396424	16.33574886	17.20149703	29.62781348	4.246240375	25.94127222	19.45511612	15.23249153	16.29397895	22.8381598	8.632356479	27.55552356	16.91577783	42.10855174	23.25334298	10.85544367	12.00457186	25.30386641	22.10301673	26.49419274	20.3830285	21.04686377	17.58659701	23.08312341	29.76581317	35.30963179	34.03786244	30.79125835	35.97624502	18.90423268	28.31082624	36.68317027	21.47729472	22.5141538	13.9422388	24.78211286	24.34787051	26.99555491	44.17285643	31.04190352	22.66372046	26.98377794	25.33687447	23.99309887	29.89227873
28939	IGKV1-13	immunoglobulin kappa variable 1-13	6.487853111	9.122853149	7.43971022	3.170919823	7.077173592	18.47005876	2.494184775	5.903554718	1.780546159	0.99758247	3.57390092	7.887349848	3.4590388	6.145946793	0.750495384	3.112920005	6.938147668	4.402586489	13.63749243	9.297530947	7.701630643	11.83109968	16.37746986	2.552304936	3.50019197	6.291677831	3.886166586	7.797139912	9.787640497	5.71196794	7.08511723	3.009093508	7.099876749	12.30318198	3.41443779	13.41646809	6.874230184	4.9046308	8.284621261	10.18214853	5.814289332	3.085395869	11.86366947	11.66011373	9.468183472	4.171947832	46.88851842
28938	IGKV1-16	immunoglobulin kappa variable 1-16	9.076398128	16.16391137	11.30997658	5.966425647	8.671034253	14.06959966	3.642631649	10.520275	20.63976903	2.41457418	10.84501452	7.940532737	11.74396015	9.400483741	16.0966797	23.37253961	36.2199814	12.92391445	18.59856669	14.48839013	16.51818901	22.73763333	11.86719194	12.67372635	8.683856634	12.8522155	3.871999981	11.34979672	6.52291635	23.45733272	12.07414086	8.527609608	8.823043753	17.3977453	14.54762315	13.03116766	13.16910145	9.110767757	15.73873643	13.53864488	26.71855808	12.38370088	14.21354406	9.416616091	15.05838774	11.74697864	5.886192692
28937	IGKV1-17	immunoglobulin kappa variable 1-17	3.99581271	10.92649473	59.60982321	6.057886386	6.657807225	11.43739429	5.569037473	19.83005896	16.94357148	4.547834946	7.952803131	5.696678613	11.04511543	5.450889357	6.614410475	6.930296197	10.00378519	8.945387921	13.99828838	9.427363481	6.411260698	12.4783349	9.429282034	7.428225353	7.757258545	7.043503905	13.83136401	32.49265425	16.38752258	19.04098718	18.86139653	48.16590427	8.256806618	12.92821507	5.041882456	14.73766779	4.895265481	27.00062284	19.76220703	13.57201811	25.59581422	22.30053517	18.98956573	19.74156587	25.11367364	25.91334105	16.45961119
28935	IGKV1-27	immunoglobulin kappa variable 1-27	44.813201	39.67798287	38.27916186	34.36148082	29.25376792	70.91931169	8.731027868	68.64299208	37.71148124	27.85046094	36.52316497	40.48322037	15.83769601	31.098886	46.68250258	33.33012163	59.46073994	29.47138	40.14625135	18.52974083	56.49476056	20.63121463	63.22176563	47.20729641	42.47997068	38.14904141	63.9483871	49.4891516	58.91968742	54.73408553	64.29471239	36.3278075	51.6764207	67.06834051	42.12978595	42.78516624	26.4286832	61.30411192	55.97439382	59.65656793	89.03635767	59.5285927	39.10048022	47.16744764	67.66222704	43.45387217	63.44804833
28933	IGKV1-33	immunoglobulin kappa variable 1-33	41.47979591	52.31260968	38.57052909	17.52806795	41.82531021	17.77492206	20.2622005	20.80756927	10.55932307	14.74723093	23.86692886	28.93455867	13.22633023	23.52778083	55.46371475	37.72030952	90.48318064	63.29131695	61.9920791	40.90226939	21.79758216	32.14944625	72.82597476	49.66228662	27.99725731	20.59127428	33.66920761	36.60082095	58.38263546	94.3598655	26.42481258	15.27100489	34.57712938	26.51642522	24.24136707	34.41781605	28.50209432	55.60297231	60.67738554	13.45178412	21.88734045	30.80740756	61.41998845	48.86107369	18.28818551	28.61787515	83.55766639
28931	IGKV1-37	immunoglobulin kappa variable 1-37 (non-functional)	9.608134601	7.393501824	6.052156537	12.52311656	10.61899292	18.27219993	3.696088729	10.14661589	8.093828403	4.08223414	12.67160542	10.22457788	3.713735422	9.256190258	16.76325319	8.021190774	19.30166231	5.628706595	19.97007222	8.866848762	19.25349508	18.21180727	18.08507032	8.73078017	5.941702466	9.790184573	7.340321737	9.928252389	14.23578177	14.49057434	12.29702669	11.37183781	12.96680269	13.03998721	13.08335815	15.5434654	14.77645009	11.28875789	10.05881095	12.31793094	22.2913202	19.65027284	8.997784479	16.37500826	14.0632164	9.28820042	12.33562277
28930	IGKV1-39	immunoglobulin kappa variable 1-39	20.59072823	17.58426729	24.7656235	20.93084121	18.58007415	43.57596967	6.93434216	21.43429474	20.30571555	11.81270878	18.59793715	20.28377462	9.004155486	21.16019972	15.54917551	27.38013863	28.06665503	12.26650868	14.47685455	16.46558696	20.87177419	18.6904026	23.51073964	15.86659093	18.85493239	21.00625762	19.79849292	41.62083799	32.47526003	24.19844961	24.64781659	16.59765767	31.02743289	27.93118518	21.334	21.32011624	18.15837368	21.00215029	21.33265549	20.88791661	42.76463446	28.55784257	19.30897133	27.59035676	28.62236107	23.02481401	16.28269254
28299	IGKV1-5	immunoglobulin kappa variable 1-5	101.1737634	72.20008443	137.5608783	113.1191645	63.70536133	145.9133132	62.10504102	168.6419725	64.56475639	71.27054504	104.6365954	88.40275883	98.42550119	102.9016447	98.29758646	143.4502711	104.6205669	69.83810563	175.3674467	69.72603688	105.5018689	120.6068824	117.5982438	121.0240195	86.89553816	94.28067196	118.4338059	116.6126772	119.0509756	144.8872292	158.9905525	57.29485408	92.35875839	144.6196205	97.73843577	102.6302494	88.55000613	120.2142565	108.1199381	115.2698184	185.7577236	115.0201656	95.70252152	104.5013148	125.6970722	112.0125442	177.9840173
28943	IGKV1-6	immunoglobulin kappa variable 1-6	9.421117628	8.48424856	55.41774944	8.479559129	7.807781664	16.81964103	2.393376561	9.961197895	8.485687304	3.052600452	9.321020995	11.11641374	3.990833813	11.25681905	7.310524205	11.7511759	8.890137209	6.855652971	5.425829533	6.327204306	4.19002178	7.771573892	6.986614901	5.839280315	6.299675208	9.494868995	11.81728243	32.83301564	16.01438648	10.26617543	13.30546154	46.4396941	12.34980294	19.49552485	10.01653402	16.65399943	8.988005961	23.34189418	15.42425255	14.55722177	19.74187864	24.74664728	18.88637219	22.92983713	23.85260347	19.53340681	14.0952962
28942	IGKV1-8	immunoglobulin kappa variable 1-8	18.46184272	28.31965314	18.94365944	13.21812306	15.54610882	26.22885949	9.266093396	18.59600009	14.35623551	4.415297222	22.72101961	18.76194311	15.44619713	18.42049158	23.59792784	28.7525305	23.41075912	23.76642516	41.43149255	13.69213673	24.06826293	14.60132568	17.56875099	13.35975154	14.55099387	13.35180261	13.21031355	22.60330267	16.78698463	20.93220294	15.3899834	14.95809283	19.94837288	28.20024401	15.51766439	25.79361211	13.65119208	25.95149088	20.36433462	28.90016706	32.08602903	20.33625602	17.42379413	20.49505816	30.94257391	18.91542694	34.61695869
28941	IGKV1-9	immunoglobulin kappa variable 1-9	18.46184272	27.40993926	14.22918769	13.19090767	15.46722988	25.38551101	8.370009691	17.92146337	14.29083942	4.415297222	22.66257916	17.37563559	15.42019639	18.42049158	22.29517039	27.26192811	22.76385584	21.17836387	36.83393283	13.17032519	23.88431474	13.61179895	17.02942752	13.28709423	14.1455699	10.71593875	12.05950196	18.94311901	14.88806531	16.87459744	15.32064004	14.46874945	19.48248385	27.22773705	14.13316225	14.99319231	11.69957061	23.28410203	18.03199435	22.01185552	32.0497737	17.79294311	15.05205742	16.43347719	28.95907686	15.87509703	33.40035842
28903	IGKV1D-12	immunoglobulin kappa variable 1D-12	21.53821778	16.1196393	21.68396424	16.33574886	17.20149703	29.62781348	4.246240375	25.94127222	19.45511612	15.23249153	16.29397895	22.8381598	8.632356479	27.55552356	16.91577783	42.10855174	23.25334298	10.85544367	12.00457186	25.30386641	22.10301673	26.49419274	20.3830285	21.04686377	17.58659701	23.08312341	29.76581317	35.30963179	34.03786244	30.79125835	35.97624502	18.90423268	28.31082624	36.68317027	21.47729472	22.5141538	13.9422388	24.78211286	24.34787051	26.99555491	44.17285643	31.04190352	22.66372046	26.98377794	25.33687447	23.99309887	29.89227873
28902	IGKV1D-13	immunoglobulin kappa variable 1D-13	6.487853111	9.122853149	7.43971022	3.170919823	7.077173592	18.47005876	2.494184775	5.903554718	1.780546159	0.99758247	3.57390092	7.887349848	3.4590388	6.145946793	0.750495384	3.112920005	6.938147668	4.402586489	13.63749243	9.297530947	7.701630643	11.83109968	16.37746986	2.552304936	3.50019197	6.291677831	3.886166586	7.797139912	9.787640497	5.71196794	7.08511723	3.009093508	7.099876749	12.30318198	3.41443779	13.41646809	6.874230184	4.9046308	8.284621261	10.18214853	5.814289332	3.085395869	11.86366947	11.66011373	9.468183472	4.171947832	46.88851842
28901	IGKV1D-16	immunoglobulin kappa variable 1D-16	10.90737941	13.90384016	11.91241734	6.620356519	7.858131122	18.66584962	5.467090843	16.16618423	11.42238364	6.44633784	10.67905884	8.228771682	8.118543943	9.811016915	10.6805681	12.71858785	16.4838014	8.930143284	15.77842808	11.34647225	9.642740862	15.20138897	13.13892474	10.34262563	8.074133231	15.19386147	10.79656783	14.35199341	12.41519716	12.12013274	10.24660819	6.999459502	14.1093408	9.227628129	9.89402431	7.649428533	8.560963947	11.94982817	10.32027085	7.978092558	13.63557523	15.00556899	17.82134605	16.2853413	10.84591581	9.023388369	13.17782124
28896	IGKV1D-33	immunoglobulin kappa variable 1D-33	41.47979591	52.31260968	38.57052909	17.52806795	41.82531021	17.77492206	20.2622005	20.80756927	10.55932307	14.74723093	23.86692886	28.93455867	13.22633023	23.52778083	55.46371475	37.72030952	90.48318064	63.29131695	61.9920791	40.90226939	21.79758216	32.14944625	72.82597476	49.66228662	27.99725731	20.59127428	33.66920761	36.60082095	58.38263546	94.3598655	26.42481258	15.27100489	34.57712938	26.51642522	24.24136707	34.41781605	28.50209432	55.60297231	60.67738554	13.45178412	21.88734045	30.80740756	61.41998845	48.86107369	18.28818551	28.61787515	83.55766639
28894	IGKV1D-37	immunoglobulin kappa variable 1D-37 (non-functional)	9.608134601	7.393501824	6.052156537	12.52311656	10.61899292	18.27219993	3.696088729	10.14661589	8.093828403	4.08223414	12.67160542	10.22457788	3.713735422	9.256190258	16.76325319	8.021190774	19.30166231	5.628706595	19.97007222	8.866848762	19.25349508	18.21180727	18.08507032	8.73078017	5.941702466	9.790184573	7.340321737	9.928252389	14.23578177	14.49057434	12.29702669	11.37183781	12.96680269	13.03998721	13.08335815	15.5434654	14.77645009	11.28875789	10.05881095	12.31793094	22.2913202	19.65027284	8.997784479	16.37500826	14.0632164	9.28820042	12.33562277
28893	IGKV1D-39	immunoglobulin kappa variable 1D-39	20.59072823	17.58426729	24.7656235	20.93084121	18.58007415	43.57596967	6.93434216	21.43429474	20.30571555	11.81270878	18.59793715	20.28377462	9.004155486	21.16019972	15.54917551	27.38013863	28.06665503	12.26650868	14.47685455	16.46558696	20.87177419	18.6904026	23.51073964	15.86659093	18.85493239	21.00625762	19.79849292	41.62083799	32.47526003	24.19844961	24.64781659	16.59765767	31.02743289	27.93118518	21.334	21.32011624	18.15837368	21.00215029	21.33265549	20.88791661	42.76463446	28.55784257	19.30897133	27.59035676	28.62236107	23.02481401	16.28269254
28904	IGKV1D-8	immunoglobulin kappa variable 1D-8	1.677453164	2.062221988	2.454724795	8.26158422	0.078878941	4.055672332	0.865205546	8.983043419	0.065396082	0	4.721249625	6.129848257	0.026000745	1.481162742	4.368486665	1.760872276	3.842785116	3.786188898	1.56821732	0.140611738	4.360313969	4.419639393	0.1280212	1.234002004	0	3.342871251	0	5.317750203	3.008420334	8.385036405	4.673777147	0	3.908107987	8.555742271	5.370308716	0.048290679	1.645099509	2.665844725	3.083441936	4.693702208	4.487396445	0.686715745	0.04420274	10.87896939	14.31635355	5.937579827	0
28923	IGKV2-24	immunoglobulin kappa variable 2-24	29.89168655	58.23551475	43.63385528	37.09258679	39.406141	29.21724772	27.11073739	70.16765728	24.70364041	75.75464991	26.19733757	26.96487789	10.27631143	30.90571477	36.16744452	48.10430337	20.96148658	41.64445768	75.65509509	33.71117145	20.11361105	47.82481666	9.676339831	49.41130449	40.43273645	42.89758616	50.43008666	59.59385761	72.06007134	75.51844471	42.87022882	49.91319402	73.48761421	63.42396706	50.81663312	55.68995284	25.52704788	54.0282682	62.45434062	46.89879627	59.4626473	59.76561593	30.72716849	60.76887322	64.2867115	52.05679749	94.53917358
28921	IGKV2-28	immunoglobulin kappa variable 2-28	73.2782908	85.00459254	85.46303711	66.8373464	60.2473703	58.50320697	32.35970442	85.75383724	89.28505675	33.50056206	47.5544808	39.13100875	48.82617443	55.8083886	52.08555741	88.09746944	48.50617846	36.32010783	76.97190858	60.99129496	76.55380638	53.39416185	56.65308542	93.0040362	54.10692782	77.39964218	54.1623175	98.90723914	59.43782257	164.4565989	85.47621157	54.94992452	84.72080965	105.7918379	73.64576895	72.87836739	47.42417231	58.52566361	105.6388345	57.48233341	148.7741426	73.68243344	54.46169009	74.63647312	74.15305208	60.97471231	133.1342598
28920	IGKV2-29	immunoglobulin kappa variable 2-29	64.6773857	90.0108208	81.50078565	58.70476694	89.46275404	34.61606144	17.18132536	60.11653803	112.611031	24.17541843	49.00476045	20.09931517	35.0432543	91.14811237	37.84602126	99.22350167	30.34278125	17.27324901	55.62761654	37.72813451	100.7682416	77.49909714	43.14041779	102.0091157	41.78110716	62.40267623	26.71915787	48.84707603	26.90372534	154.6215855	87.95946176	28.88943302	46.19761752	88.22545789	94.69649545	32.47945549	40.01710611	57.06667844	83.9135547	41.53787663	103.7278741	81.49755914	28.68996695	34.18104886	66.84409444	52.07785817	114.8719745
28919	IGKV2-30	immunoglobulin kappa variable 2-30	32.6165464	32.27271488	164.3780343	30.0718655	93.68634344	22.74632356	13.68602229	31.63958006	35.23995024	12.6037186	14.49280017	12.29594011	20.67348984	22.30717988	17.94074966	101.2979067	20.03812426	21.33609497	32.60860725	20.97765779	19.75589304	23.59132975	18.35518955	33.98982757	165.0974158	29.49799728	18.58183712	39.65967395	26.58689247	234.1031162	38.79813904	28.65840211	25.22641843	153.1885296	33.82005666	32.45032695	17.83354511	33.8098287	30.15754573	33.29281301	159.8338343	29.46690012	28.12794732	119.9258848	111.7224338	67.47618167	51.31655428
28916	IGKV2-40	immunoglobulin kappa variable 2-40	56.28133096	54.9662245	60.77079146	50.81369981	48.13170888	37.70826622	22.1674304	62.0369257	61.29697498	22.00314746	35.05830983	25.08043724	33.53354632	36.0392384	26.43587086	58.45454642	30.31107035	16.23120504	47.5596546	35.26515144	44.41704692	24.63944385	27.36802129	71.44706623	33.60394851	56.79974282	30.811322	58.21222859	32.93219685	109.9357427	54.4760471	33.32866108	53.30823158	72.52534743	51.06083839	34.22647921	27.32735259	36.90725235	57.28972584	34.30456321	73.69860961	49.07801522	31.22683467	50.03420945	53.45068842	43.58864222	98.80843191
28885	IGKV2D-24	immunoglobulin kappa variable 2D-24 (non-functional)	29.89168655	58.23551475	43.63385528	37.09258679	39.406141	29.21724772	27.11073739	70.16765728	24.70364041	75.75464991	26.19733757	26.96487789	10.27631143	30.90571477	36.16744452	48.10430337	20.96148658	41.64445768	75.65509509	33.71117145	20.11361105	47.82481666	9.676339831	49.41130449	40.43273645	42.89758616	50.43008666	59.59385761	72.06007134	75.51844471	42.87022882	49.91319402	73.48761421	63.42396706	50.81663312	55.68995284	25.52704788	54.0282682	62.45434062	46.89879627	59.4626473	59.76561593	30.72716849	60.76887322	64.2867115	52.05679749	94.53917358
28884	IGKV2D-26	immunoglobulin kappa variable 2D-26	38.33558359	38.515011	43.90314617	35.07903345	33.31561642	27.5161394	15.76208858	44.76105728	44.49619936	16.70632992	24.01000546	16.02118941	23.43228955	26.08749583	16.78599146	48.53313872	23.89563064	15.1560184	35.03833954	24.51302737	25.48052132	17.15726821	20.46760346	51.53683943	25.50488592	36.13862543	21.84104662	39.16082143	22.59594901	71.37839347	38.88217042	22.74385943	35.88449842	50.73985729	36.21130565	26.73365145	19.7770682	31.6913796	40.31358204	32.97379884	50.54276372	40.45264141	22.71354027	29.17415887	37.6715747	31.36966356	68.37628577
28883	IGKV2D-28	immunoglobulin kappa variable 2D-28	73.2782908	85.00459254	85.46303711	66.8373464	60.2473703	58.50320697	32.35970442	85.75383724	89.28505675	33.50056206	47.5544808	39.13100875	48.82617443	55.8083886	52.08555741	88.09746944	48.50617846	36.32010783	76.97190858	60.99129496	76.55380638	53.39416185	56.65308542	93.0040362	54.10692782	77.39964218	54.1623175	98.90723914	59.43782257	164.4565989	85.47621157	54.94992452	84.72080965	105.7918379	73.64576895	72.87836739	47.42417231	58.52566361	105.6388345	57.48233341	148.7741426	73.68243344	54.46169009	74.63647312	74.15305208	60.97471231	133.1342598
28882	IGKV2D-29	immunoglobulin kappa variable 2D-29	46.31048326	53.40829641	55.13736149	40.76777673	51.91358432	31.72961552	15.76208858	57.3925986	62.97678064	23.52214366	30.54850615	18.61530194	33.92248645	47.87619999	21.74408084	72.96816509	28.67429789	15.1560184	48.5258209	31.13619123	47.66802922	23.74264887	38.71366342	69.98981264	31.99200298	42.9239387	24.83431273	43.78906686	24.28579916	92.99689938	53.77604531	26.79904338	42.97407363	68.01396073	43.84097734	30.8055326	25.29591104	43.5066052	54.21373164	40.29514059	70.86268768	47.26767587	27.10028671	32.19723253	48.7134616	37.915732	90.73731258
28881	IGKV2D-30	immunoglobulin kappa variable 2D-30	32.6165464	32.27271488	32.56492059	30.0718655	21.06549433	22.74632356	13.68602229	31.63958006	35.23995024	12.6037186	14.49280017	12.29594011	20.67348984	22.30717988	17.94074966	52.10388123	20.03812426	21.33609497	32.60860725	20.97765779	19.75589304	23.59132975	18.35518955	33.98982757	21.35822655	29.49799728	18.58183712	39.32150376	26.58689247	44.2016587	38.79813904	28.65840211	25.22641843	46.21121251	33.82005666	30.2495379	14.67668129	33.8098287	30.15754573	33.03117476	42.12691641	29.46690012	28.12794732	32.23421554	24.24597855	25.03478817	49.31242653
28878	IGKV2D-40	immunoglobulin kappa variable 2D-40	56.28133096	54.9662245	60.77079146	50.81369981	48.13170888	37.70826622	22.1674304	62.0369257	61.29697498	22.00314746	35.05830983	25.08043724	33.53354632	36.0392384	26.43587086	58.45454642	30.31107035	16.23120504	47.5596546	35.26515144	44.41704692	24.63944385	27.36802129	71.44706623	33.60394851	56.79974282	30.811322	58.21222859	32.93219685	109.9357427	54.4760471	33.32866108	53.30823158	72.52534743	51.06083839	34.22647921	27.32735259	36.90725235	57.28972584	34.30456321	73.69860961	49.07801522	31.22683467	50.03420945	53.45068842	43.58864222	98.80843191
28914	IGKV3-11	immunoglobulin kappa variable 3-11	46.06321401	46.23550337	49.44077632	73.75474564	38.3711804	61.60605374	37.30599593	88.03393014	62.0988976	31.28195565	53.04081489	57.47372108	62.0057048	52.55662947	51.2430374	108.8212197	45.41636002	53.74605523	86.02070568	61.34261966	55.50832275	42.49711572	80.77881806	60.97040559	75.74082205	52.24997274	52.61358904	111.4690556	64.75849334	143.4906164	81.03895662	70.15204621	76.97475297	64.126367	62.46786276	84.45427888	74.1618005	68.76164337	51.16488221	75.24542168	94.69269254	78.74790819	69.93406235	101.1129036	59.5202863	92.46433588	65.92708711
28913	IGKV3-15	immunoglobulin kappa variable 3-15	47.08176799	40.24922362	60.46554443	39.01231401	31.84700239	70.20944964	30.01670917	66.29194363	51.52507081	19.39677921	49.91939128	41.88320003	40.44596815	45.1052922	42.44362747	65.34583058	41.43911385	35.54689161	66.47825898	37.65064217	31.57941176	38.82354282	60.89009137	51.65584419	51.48197111	53.52402131	61.70797528	82.70948039	73.06350939	131.704105	80.59395967	69.51197945	87.53195976	76.85666102	65.36438745	88.83099423	69.76110412	73.95174106	65.47750593	71.39503474	48.4272054	101.6248924	69.28631969	105.0957282	72.18938086	89.16876828	102.3063608
28912	IGKV3-20	immunoglobulin kappa variable 3-20	418.7069054	412.2648515	349.8885081	305.0548796	345.803182	382.7168719	205.1333829	493.3648908	368.9929268	214.1324963	316.6108766	330.1067029	309.9629501	287.2166921	425.2872318	634.2987036	346.0893605	269.2769659	410.9953432	403.4910268	381.3221271	283.8432075	422.5616331	363.9737537	335.4419769	395.9667603	416.4794668	409.592845	360.5862128	321.5928814	384.3204533	243.7498414	518.276727	475.1962846	359.6906289	390.3748025	359.913544	432.9519727	383.2116472	442.8988236	571.7340858	496.0850887	341.2154001	534.1718829	515.8983413	574.1719635	494.9010095
28915	IGKV3-7	immunoglobulin kappa variable 3-7 (non-functional)	165.0743146	114.4147197	142.1509092	88.33477739	149.5484725	129.1432859	72.08196191	165.4639382	129.0090072	153.1006336	195.2917583	166.1777204	151.7196555	174.4879818	118.0037456	125.0558157	164.6427878	136.3270112	320.6266184	121.6162458	187.2478732	251.4801648	230.6532944	150.4623508	207.3502673	156.2999102	166.2690134	189.1679215	220.7670501	290.5717052	173.9907147	172.0671662	248.3612581	192.7786043	221.5914346	193.0023363	178.5194173	178.5827309	227.8513241	207.9016158	223.993564	167.7978271	113.0589982	277.9117908	277.8766657	267.9210392	228.162327
28876	IGKV3D-11	immunoglobulin kappa variable 3D-11	46.06321401	46.19041695	49.3550124	73.67308222	38.29230146	61.54242787	37.30599593	87.91449446	62.03350152	31.28195565	52.98237444	57.41981302	61.97970406	52.55662947	51.2430374	108.8212197	45.35915572	53.74605523	85.896001	61.20200792	55.32437457	42.34438799	80.65079686	60.89774828	75.74082205	52.15644728	52.61358904	111.3552231	64.69627244	143.3791219	80.96961326	70.15204621	76.92287954	64.05814173	62.42271168	84.4059882	73.87641014	68.69289004	51.10009272	75.24542168	94.6564372	78.6642629	69.88985961	101.035733	59.5202863	92.46433588	65.92708711
28875	IGKV3D-15	immunoglobulin kappa variable 3D-15	42.77349913	38.2147572	53.6244695	38.16600237	21.54212703	38.02562751	21.70722617	49.90576888	56.2109221	28.07260668	31.63062499	36.17127948	29.28457366	32.23121393	26.36225351	63.69863963	32.4497309	33.7116573	41.69647257	40.12912273	21.57870382	15.5397379	33.88284047	47.1789288	35.70402724	52.39348538	53.16044944	47.89850681	39.86597047	79.84475498	54.30591559	36.03945586	58.06686358	41.70315504	43.18892642	61.93260877	42.13946702	53.93181288	49.16364442	50.38477172	45.94788908	39.14931323	35.50016177	76.66810483	62.11444589	72.6317119	70.91426922
28874	IGKV3D-20	immunoglobulin kappa variable 3D-20	355.758963	295.5202606	285.6579167	290.8386539	265.5106027	247.8893852	175.9627396	351.0014167	279.6642282	179.0867785	268.7496076	302.2400244	263.5008133	233.3250352	299.5358499	343.273208	324.175722	218.0962207	339.9805639	333.9753684	335.8781189	252.8488675	386.1115436	305.287093	297.3647585	291.979394	313.0314045	347.4364529	270.0598479	297.6599277	301.4576996	198.136151	355.2163071	352.1877264	255.5990917	309.4715885	246.3398695	300.5083957	250.1520402	372.8596825	419.4437424	394.9528303	276.2330835	383.3852274	302.4152122	479.6638164	361.7927829
28877	IGKV3D-7	immunoglobulin kappa variable 3D-7	39.97719777	35.44775241	53.48078602	32.5575431	27.731562	58.6878646	26.7388894	54.64427581	47.41605404	15.48596052	43.11270214	35.66616309	35.59644591	37.42412791	34.02202982	50.94579007	35.82507793	30.8457645	55.75782697	30.10190469	27.12968819	31.59223516	48.18773354	45.89489387	46.22807709	45.15572213	53.85526403	71.11073353	60.84995507	118.6919794	67.99367273	64.16242862	80.16112514	69.56610064	55.10706002	78.29245362	62.37205465	62.09508673	57.22977047	62.72288019	35.82672404	92.51910889	61.78983661	95.34244007	60.5064784	78.88616156	93.65073341
28908	IGKV4-1	immunoglobulin kappa variable 4-1	426.2084301	403.0523482	417.2935126	363.8918388	211.3018712	226.7108088	111.3942873	428.0995674	315.386669	208.5301704	200.7722848	382.8422436	283.0565481	228.3093392	338.9249179	581.5202672	349.702747	230.2980296	276.2303945	244.3155237	293.5991014	192.8285422	294.8357153	407.001249	275.7991275	305.9054021	298.1070619	409.1237243	528.8584972	580.3622109	395.5603768	415.0114552	396.8742789	590.5701234	354.1933738	478.3489507	1603.196586	493.1731765	394.7557957	559.6337299	473.3054528	470.0632619	312.3362523	432.7290979	463.4588245	421.9795081	673.5945421
28906	IGKV6-21	immunoglobulin kappa variable 6-21 (non-functional)	2.467605358	4.396568686	17.6445159	6.76662717	1.103081453	3.731012307	4.829335604	3.942619882	2.612006811	0.663878508	0.829228229	6.328678258	3.215141355	1.863831645	3.478355142	4.438650321	4.867694778	5.833277317	4.598980717	4.619335924	2.465209267	6.784600088	4.220086064	2.068744541	5.234327818	6.615723218	8.507565812	7.59098272	4.081158721	2.34591294	7.810650328	3.587303037	5.534621544	4.513956352	3.837324809	5.461391312	2.738570412	8.678205604	3.771838621	10.83136726	1.128586257	4.806218761	5.766802414	7.621140311	3.260504651	7.693713094	5.778858732
28870	IGKV6D-21	immunoglobulin kappa variable 6D-21 (non-functional)	5.983311436	6.202333522	6.119660422	3.222736985	4.07114265	8.46007102	0.723222756	6.247031498	7.665985484	1.878393496	7.057332831	3.728381002	8.467676835	4.003445473	3.360454667	5.287241905	7.242336862	2.304670645	6.220051038	3.588811963	8.595593316	5.193972298	5.23310906	7.892124902	8.498210337	3.846918885	12.09711868	3.113967842	2.338723792	11.56523297	7.558288402	2.579590783	6.372889985	8.549173432	5.19324502	5.647587795	5.122830587	4.347119183	5.518863007	6.088303896	29.05690556	7.477720895	2.682684074	8.084695242	7.320031746	4.71928865	5.33797764
28869	IGKV6D-41	immunoglobulin kappa variable 6D-41 (non-functional)	3.515706077	4.180398713	4.194341095	1.366565706	2.968061196	7.640191516	0.487770924	4.354694567	5.053978673	1.214514987	6.228104603	0.746022746	6.134242171	2.139613828	2.991662665	4.023392696	3.94186724	0.367897951	4.506106135	1.644974684	6.130384049	2.755999145	2.726000838	5.823380361	6.857802237	1.814948374	9.626384877	0.634484052	0.930135795	9.219320027	5.375614349	1.263608827	4.258941914	6.02615241	2.675609098	3.343199064	3.499430766	2.392200119	3.126033972	3.372881188	27.9283193	5.195678232	2.311321424	6.001875769	5.553503827	3.543761701	3.660104851
3537	IGLC1	immunoglobulin lambda constant 1	816.9648182	754.9373958	561.3222503	582.2822749	615.2707218	984.5636892	936.1630968	471.9904954	598.9952408	513.1077302	813.3281262	960.213344	491.7651493	784.1298268	672.3730609	629.219295	702.0952093	640.2748931	744.4201627	799.2593358	1145.323605	988.8520757	745.4634948	673.2815909	686.0621187	795.5192119	948.8291687	839.8549725	709.1642206	656.6979348	500.7479797	682.3831318	1336.182702	482.0304946	696.657096	750.0184732	519.5280185	996.2750385	939.6586946	686.7712618	744.7329684	591.1829921	421.5127149	630.6803012	1317.457367	843.9954438	803.0183304
3538	IGLC2	immunoglobulin lambda constant 2	1153.980305	1236.185409	1213.879705	1241.904402	1048.064311	986.0070551	2909.365144	1105.799117	1345.608028	780.8840097	927.6174203	1645.946512	525.6125393	1051.360905	1085.418522	954.0639354	1595.358981	771.2406739	846.842371	1347.836125	1382.936304	1470.511602	1447.616498	1238.235551	1264.266842	1362.702548	1567.820337	982.2624798	1123.811418	1262.382288	1432.841852	1647.019034	1748.197178	1084.416739	1182.494673	1377.126028	736.7846846	1362.671543	910.7033212	1304.222349	671.6169845	850.4187975	838.8103861	1193.43421	1689.400045	1277.105723	681.4914404
3539	IGLC3	immunoglobulin lambda constant 3 (Kern-Oz+ marker)	1153.980305	1236.185409	1213.879705	1241.904402	1048.064311	986.0070551	2909.365144	1105.799117	1345.608028	780.8840097	927.6174203	1645.946512	525.6125393	1051.360905	1085.418522	954.0639354	1592.30677	771.2406739	846.842371	1347.836125	1382.936304	1470.511602	1447.616498	1238.235551	1264.266842	1362.702548	1567.820337	982.2624798	1123.811418	1262.382288	1432.841852	1647.019034	1748.197178	1082.469466	1182.494673	1377.126028	736.7846846	1360.93212	910.7033212	1304.222349	671.6169845	850.4187975	838.8103861	1193.43421	1689.400045	1277.105723	681.4914404
3542	IGLC6	immunoglobulin lambda constant 6	1128.170093	1217.462817	1161.01767	1220.069274	1186.097119	1011.212379	3169.154462	983.7469479	1381.999358	854.719874	934.2153902	1782.845463	593.9552259	1179.14715	1201.058545	1015.896919	1783.907815	885.3304039	963.9122166	1537.137316	1413.084459	1605.44823	1649.390233	1281.891609	1351.007079	1407.370847	1740.672826	1129.462258	1151.319941	1459.686001	1479.339688	1749.119469	1898.920937	1097.65504	1252.233774	1487.288072	766.684828	1579.91683	978.6714988	1372.952548	774.9002004	937.6326504	878.395756	1259.155092	1928.635159	1471.309623	552.4330297
28834	IGLC7	immunoglobulin lambda constant 7	976.509885	1048.159605	1001.741147	1052.176034	1027.350765	878.3461403	2720.675412	841.328181	1193.676247	738.9260156	805.6315389	1545.713824	523.1549836	1015.174478	1034.435556	878.3013717	1531.4619	762.5554106	829.5114421	1322.357496	1222.046939	1378.51457	1420.419672	1103.54667	1171.613146	1211.197955	1499.137663	973.7041981	997.0747908	1254.657857	1271.429408	1499.831963	1658.281878	942.4704676	1079.031444	1281.081692	657.0569498	1359.926589	844.9555703	1184.494706	672.9759169	821.2689642	757.9397849	1084.393499	1665.182308	1275.492715	480.5972514
3543	IGLL1	immunoglobulin lambda like polypeptide 1	1048.299302	1416.244809	878.1816688	1370.685106	1566.225922	932.6125656	4521.101992	1362.127453	1816.663098	1490.830223	1526.52852	2072.919348	1357.75688	1407.497348	1553.690923	933.171726	2846.645912	1195.480316	2196.350249	1943.172714	2147.168623	2177.806956	2042.926067	1721.7909	1337.149717	1948.132408	2139.690575	1664.632962	1588.73476	1664.105501	2474.823933	2498.26665	1955.545978	1527.700661	1708.361802	2041.717985	926.8897825	1906.02907	1336.758514	1923.416776	1770.81627	1222.51561	1115.205514	1922.449355	2129.606644	1775.253587	1259.706604
100423062	IGLL5	immunoglobulin lambda like polypeptide 5	525.9081091	511.5333541	392.1163399	386.5857634	403.384991	695.605216	736.3518359	326.0299573	418.2963871	364.459076	557.4567758	617.0951748	327.1236638	505.2040389	464.9849633	467.5777046	458.1748097	405.5218681	545.7004426	509.9270118	711.0910089	615.24665	473.1788436	459.2824929	494.3830361	544.6589664	647.7293876	608.7162756	503.4428457	491.8086788	375.2983743	513.5974179	880.0174334	342.0960114	546.2546684	515.9573724	413.6727174	671.508048	671.9362102	484.2197633	521.3524202	427.779217	313.0171381	458.5476897	921.799948	601.3919159	598.3099365
28826	IGLV1-36	immunoglobulin lambda variable 1-36	6.466643676	7.276302793	15.57932305	7.556369664	4.35940533	3.380174609	8.420236567	4.524528867	5.359894294	3.534277523	3.872200003	7.727045988	15.40422804	10.40011637	4.364182602	0	6.332572397	0	11.06360942	7.770325001	14.15866871	10.03156244	16.92717003	3.303853131	0	4.631650073	1.734346974	6.033233376	3.814169589	4.559674439	7.480526323	2.804452507	4.090143164	3.596763123	2.399659567	4.62396741	3.327602784	3.166857883	6.479040765	2.494116973	2.092840417	6.069993186	3.595129451	5.419879299	4.35696931	2.969895119	2.924816548
[truncated: 6,458 more rows]
[truncated: 13 more columns]
